# Supplementary material for: catena-Poly[[trimethyl­tin(IV)]-μ-2-(2-chloro­phenyl)­acetato]
Source: Acta Crystallogr Sect E Struct Rep Online. 2009 Sep 30;65(Pt 10):m1261. doi: 10.1107/S1600536809038872 (PMC2970316; doi:10.1107/S1600536809038872)
Supplement: Supplementary file 1 [file e-65-m1261-sup1.cif]

##############################################################################
###                                                                        ###
###        Electronic paper (Acta Crystallographica Section E)             ###
###                                                                        ###
##############################################################################
#                                                                            #
# This CIF contains the data in a paper accepted for publication in Acta     #
# Crystallographica Section E. It conforms to the requirements of Notes      #
# for Authors for Section E, and has been peer reviewed under the auspices   #
# of the IUCr Commission on Journals.                                        #
#                                                                            #
# Full details of the Crystallographic Information File format               #
# are given in the paper "The Crystallographic Information File (CIF):       #
# a New Standard Archive File for Crystallography" by S. R. Hall, F. H.      #
# Allen and I. D. Brown [Acta Cryst. (1991), A47, 655-685].                  #
#                                                                            #
# The current version of the core CIF dictionary is obtainable from          #
# ftp://ftp.iucr.org/pub/cif_core.dic. The current version number is 2.4.    #
#                                                                            #
# Software is freely available for graphical display of the structure(s) in  #
# this CIF.  For information consult the CIF home page http://www.iucr.org/  #
# cif/home.html                                                              #
#                                                                            #
# This file may be used for bona fide research purposes within the           #
# scientific community so long as proper attribution is given to the journal # 
# article from which it was obtained.                                        #
#                                                                            #
##############################################################################
                                             
data_I
_audit_creation_method     SHELXL-97
_chemical_name_systematic
;
<i>catena</i>-Poly[[trimethyltin(IV)]-\m-2-(2-chlorophenyl)acetato]
;
_chemical_name_common     ?
_chemical_formula_moiety     'C11 H15 Cl O2 Sn'
_chemical_formula_sum     'C11 H15 Cl O2 Sn'
_chemical_formula_iupac     '[Sn (C H3)3 (C8 H6 Cl O2)]'
_chemical_formula_weight     333.39
_chemical_melting_point     ?
_symmetry_cell_setting     'Monoclinic'
_symmetry_space_group_name_H-M     'P 21/n'
_symmetry_space_group_name_Hall     '-P 2yn'
loop_
    _symmetry_equiv_pos_as_xyz
    'x, y, z'
    '-x+1/2, y+1/2, -z+1/2'
    '-x, -y, -z'
    'x-1/2, -y-1/2, z-1/2'
_cell_length_a     7.0754(9)
_cell_length_b     28.306(3)
_cell_length_c     13.6721(15)
_cell_angle_alpha     90.00
_cell_angle_beta     93.117(2)
_cell_angle_gamma     90.00
_cell_volume     2734.1(5)
_cell_formula_units_Z     8
_cell_measurement_reflns_used     4326
_cell_measurement_theta_min     2.624
_cell_measurement_theta_max     24.756
_cell_measurement_temperature     298(2)
_exptl_crystal_description     block
_exptl_crystal_colour     colourless
_exptl_crystal_size_max     0.49
_exptl_crystal_size_mid     0.32
_exptl_crystal_size_min     0.15
_exptl_crystal_density_diffrn     1.620
_exptl_crystal_density_meas     ?
_exptl_crystal_density_method     'not measured'
_exptl_crystal_F_000     1312
_exptl_absorpt_coefficient_mu     2.045
_exptl_absorpt_correction_type     multi-scan
_exptl_absorpt_process_details     '(SADABS; Sheldrick, 1996)'
_exptl_absorpt_correction_T_min     0.4340
_exptl_absorpt_correction_T_max     0.7490
_exptl_special_details
;
;
_diffrn_ambient_temperature     298(2)
_diffrn_radiation_type     MoK\a
_diffrn_radiation_wavelength     0.71073
_diffrn_radiation_source     'fine-focus sealed tube'
_diffrn_radiation_monochromator     graphite
_diffrn_measurement_device_type     'Siemens SMART CCD area-detector'
_diffrn_measurement_method     '\f and \w'
_diffrn_detector_area_resol_mean     ?
_diffrn_reflns_number     14063
_diffrn_reflns_av_R_equivalents     0.0556
_diffrn_reflns_av_sigmaI/netI     0.0600
_diffrn_reflns_theta_min     1.66
_diffrn_reflns_theta_max     25.01
_diffrn_reflns_theta_full     25.01
_diffrn_measured_fraction_theta_max     0.998
_diffrn_measured_fraction_theta_full     0.998
_diffrn_reflns_limit_h_min     -8
_diffrn_reflns_limit_h_max     8
_diffrn_reflns_limit_k_min     -33
_diffrn_reflns_limit_k_max     33
_diffrn_reflns_limit_l_min     -10
_diffrn_reflns_limit_l_max     16
_diffrn_standards_number     0
_diffrn_standards_interval_count     ?
_diffrn_standards_interval_time     ?
_diffrn_standards_decay_%     ?
_reflns_number_total     4820
_reflns_number_gt     3411
_reflns_threshold_expression     I>2\s(I)
_refine_ls_structure_factor_coef     Fsqd
_refine_ls_matrix_type     full
_refine_ls_R_factor_all     0.0739
_refine_ls_R_factor_gt     0.0465
_refine_ls_wR_factor_gt     0.0922
_refine_ls_wR_factor_ref     0.1068
_refine_ls_goodness_of_fit_ref     1.046
_refine_ls_restrained_S_all     1.046
_refine_ls_number_reflns     4820
_refine_ls_number_parameters     277
_refine_ls_number_restraints     0
_refine_ls_hydrogen_treatment     constr
_refine_ls_weighting_scheme     calc
_refine_ls_weighting_details
         'calc w=1/[\s^2^(Fo^2^)+(0.0224P)^2^+9.0463P] where P=(Fo^2^+2Fc^2^)/3'
_atom_sites_solution_hydrogens     geom
_atom_sites_solution_primary     direct
_atom_sites_solution_secondary     difmap
_refine_ls_shift/su_max     0.001
_refine_ls_shift/su_mean     0.000
_refine_diff_density_max     1.091
_refine_diff_density_min     -0.917
_refine_ls_extinction_method     none
_refine_ls_extinction_coef     ?
loop_
    _atom_type_symbol
    _atom_type_description
    _atom_type_scat_dispersion_real
    _atom_type_scat_dispersion_imag
    _atom_type_scat_source
    'C' 'C' 0.0033 0.0016
                         'International Tables Vol C Tables 4.2.6.8 and 6.1.1.4'
    'H' 'H' 0.0000 0.0000
                         'International Tables Vol C Tables 4.2.6.8 and 6.1.1.4'
    'Cl' 'Cl' 0.1484 0.1585
                         'International Tables Vol C Tables 4.2.6.8 and 6.1.1.4'
    'O' 'O' 0.0106 0.0060
                         'International Tables Vol C Tables 4.2.6.8 and 6.1.1.4'
    'Sn' 'Sn' -0.6537 1.4246
                         'International Tables Vol C Tables 4.2.6.8 and 6.1.1.4'
_computing_data_collection     'SMART (Siemens, 1996)'
_computing_cell_refinement     'SAINT (Siemens, 1996)'
_computing_data_reduction     'SAINT (Siemens, 1996)'
_computing_structure_solution     'SHELXS97 (Sheldrick, 2008)'
_computing_structure_refinement     'SHELXL97 (Sheldrick, 2008)'
_computing_molecular_graphics     'SHELXTL (Sheldrick, 2008)'
_computing_publication_material     'SHELXTL (Sheldrick, 2008)'
loop_
    _atom_site_type_symbol
    _atom_site_label
    _atom_site_fract_x
    _atom_site_fract_y
    _atom_site_fract_z
    _atom_site_U_iso_or_equiv
    _atom_site_adp_type
    _atom_site_calc_flag
    _atom_site_refinement_flags
    _atom_site_occupancy
    _atom_site_disorder_assembly
    _atom_site_disorder_group
    Sn Sn1 0.02624(7) 0.138217(16) 0.88059(3) 0.04764(16) Uani d . 1 . .
    Sn Sn2 0.20583(7) 0.212967(17) 1.21572(3) 0.04848(16) Uani d . 1 . .
    Cl Cl1 0.4073(6) 0.03321(16) 1.1310(3) 0.1655(15) Uani d . 1 . .
    Cl Cl2 -0.2267(4) 0.14040(10) 0.36127(15) 0.0943(8) Uani d . 1 . .
    O O1 0.1070(7) 0.14009(16) 1.0530(3) 0.0583(13) Uani d . 1 . .
    O O2 0.1197(7) 0.13802(16) 1.2145(3) 0.0572(13) Uani d . 1 . .
    O O3 -0.0431(7) 0.13733(16) 0.7223(3) 0.0564(13) Uani d . 1 . .
    O O4 -0.1907(7) 0.20535(18) 0.7318(3) 0.0620(14) Uani d . 1 . .
    C C1 0.0842(11) 0.1192(3) 1.1319(5) 0.0553(19) Uani d . 1 . .
    C C2 0.0044(13) 0.0697(3) 1.1322(6) 0.073(2) Uani d . 1 . .
    H H2A -0.1323 0.0720 1.1333 0.088 Uiso calc R 1 . .
    H H2B 0.0328 0.0546 1.0710 0.088 Uiso calc R 1 . .
    C C3 0.0721(17) 0.0382(3) 1.2138(7) 0.079(3) Uani d . 1 . .
    C C4 0.2486(19) 0.0191(4) 1.2200(8) 0.103(3) Uani d . 1 . .
    C C5 0.316(2) -0.0112(4) 1.2941(10) 0.127(4) Uani d . 1 . .
    H H5 0.4382 -0.0237 1.2975 0.153 Uiso calc R 1 . .
    C C6 0.184(3) -0.0208(4) 1.3620(10) 0.121(5) Uani d . 1 . .
    H H6 0.2224 -0.0410 1.4131 0.145 Uiso calc R 1 . .
    C C7 0.001(2) -0.0036(4) 1.3623(9) 0.115(4) Uani d . 1 . .
    H H7 -0.0816 -0.0121 1.4100 0.138 Uiso calc R 1 . .
    C C8 -0.0504(18) 0.0264(3) 1.2880(8) 0.100(3) Uani d . 1 . .
    H H8 -0.1708 0.0397 1.2861 0.120 Uiso calc R 1 . .
    C C9 -0.1339(10) 0.1720(3) 0.6832(5) 0.0504(18) Uani d . 1 . .
    C C10 -0.1744(10) 0.1690(3) 0.5734(5) 0.0553(19) Uani d . 1 . .
    H H10A -0.0690 0.1534 0.5443 0.066 Uiso calc R 1 . .
    H H10B -0.1837 0.2007 0.5469 0.066 Uiso calc R 1 . .
    C C11 -0.3557(10) 0.1423(2) 0.5447(5) 0.0514(18) Uani d . 1 . .
    C C12 -0.3923(11) 0.1278(3) 0.4478(6) 0.062(2) Uani d . 1 . .
    C C13 -0.5520(14) 0.1049(3) 0.4182(7) 0.079(3) Uani d . 1 . .
    H H13 -0.5713 0.0958 0.3531 0.095 Uiso calc R 1 . .
    C C14 -0.6863(13) 0.0950(3) 0.4838(7) 0.080(3) Uani d . 1 . .
    H H14 -0.7967 0.0792 0.4633 0.097 Uiso calc R 1 . .
    C C15 -0.6576(12) 0.1084(3) 0.5797(7) 0.072(2) Uani d . 1 . .
    H H15 -0.7488 0.1020 0.6244 0.086 Uiso calc R 1 . .
    C C16 -0.4919(11) 0.1317(3) 0.6100(6) 0.064(2) Uani d . 1 . .
    H H16 -0.4723 0.1403 0.6754 0.077 Uiso calc R 1 . .
    C C17 0.1855(13) 0.0758(3) 0.8683(6) 0.079(3) Uani d . 1 . .
    H H17A 0.2891 0.0759 0.9167 0.119 Uiso calc R 1 . .
    H H17B 0.2338 0.0741 0.8041 0.119 Uiso calc R 1 . .
    H H17C 0.1062 0.0489 0.8785 0.119 Uiso calc R 1 . .
    C C18 -0.2588(11) 0.1335(3) 0.9193(6) 0.077(2) Uani d . 1 . .
    H H18A -0.3086 0.1030 0.9012 0.115 Uiso calc R 1 . .
    H H18B -0.3322 0.1576 0.8855 0.115 Uiso calc R 1 . .
    H H18C -0.2649 0.1378 0.9887 0.115 Uiso calc R 1 . .
    C C19 0.1885(11) 0.2012(3) 0.8801(5) 0.069(2) Uani d . 1 . .
    H H19A 0.3035 0.1969 0.9196 0.103 Uiso calc R 1 . .
    H H19B 0.1171 0.2266 0.9062 0.103 Uiso calc R 1 . .
    H H19C 0.2183 0.2086 0.8141 0.103 Uiso calc R 1 . .
    C C20 -0.0375(10) 0.2385(3) 1.1363(6) 0.067(2) Uani d . 1 . .
    H H20A -0.0001 0.2560 1.0803 0.100 Uiso calc R 1 . .
    H H20B -0.1072 0.2588 1.1776 0.100 Uiso calc R 1 . .
    H H20C -0.1158 0.2124 1.1149 0.100 Uiso calc R 1 . .
    C C21 0.2034(13) 0.2164(3) 1.3703(5) 0.075(3) Uani d . 1 . .
    H H21A 0.1478 0.2458 1.3891 0.112 Uiso calc R 1 . .
    H H21B 0.3308 0.2145 1.3980 0.112 Uiso calc R 1 . .
    H H21C 0.1306 0.1906 1.3939 0.112 Uiso calc R 1 . .
    C C22 0.4641(10) 0.2008(3) 1.1510(6) 0.071(2) Uani d . 1 . .
    H H22A 0.4750 0.1678 1.1356 0.107 Uiso calc R 1 . .
    H H22B 0.5669 0.2099 1.1957 0.107 Uiso calc R 1 . .
    H H22C 0.4684 0.2191 1.0920 0.107 Uiso calc R 1 . .
loop_
    _atom_site_aniso_label
    _atom_site_aniso_U_11
    _atom_site_aniso_U_22
    _atom_site_aniso_U_33
    _atom_site_aniso_U_12
    _atom_site_aniso_U_13
    _atom_site_aniso_U_23
    Sn1 0.0547(3) 0.0418(3) 0.0458(3) 0.0031(2) -0.0036(2) -0.0021(2)
    Sn2 0.0490(3) 0.0512(3) 0.0451(3) -0.0101(2) 0.0020(2) -0.0036(2)
    Cl1 0.138(3) 0.195(4) 0.163(3) 0.045(3) 0.005(3) 0.002(3)
    Cl2 0.1043(18) 0.130(2) 0.0492(12) -0.0172(16) 0.0086(12) -0.0131(13)
    O1 0.083(4) 0.046(3) 0.045(3) -0.007(3) -0.002(2) 0.000(2)
    O2 0.083(4) 0.047(3) 0.041(3) -0.015(3) -0.001(2) -0.003(2)
    O3 0.074(3) 0.049(3) 0.045(3) 0.017(3) -0.008(2) -0.007(2)
    O4 0.073(4) 0.058(3) 0.054(3) 0.022(3) -0.009(3) -0.005(3)
    C1 0.071(5) 0.046(4) 0.048(4) -0.003(4) -0.007(4) 0.001(4)
    C2 0.102(7) 0.057(5) 0.059(5) -0.019(5) -0.013(5) 0.001(4)
    C3 0.122(9) 0.044(5) 0.068(6) -0.019(5) -0.016(6) -0.006(4)
    C4 0.145(11) 0.071(7) 0.088(7) -0.001(7) -0.021(8) -0.002(6)
    C5 0.181(14) 0.084(9) 0.113(10) 0.012(9) -0.035(10) -0.006(8)
    C6 0.195(16) 0.064(8) 0.101(10) -0.014(9) -0.027(10) 0.006(7)
    C7 0.178(14) 0.078(8) 0.089(8) -0.040(9) -0.007(9) -0.002(7)
    C8 0.153(10) 0.060(6) 0.084(7) -0.026(6) -0.011(7) -0.003(6)
    C9 0.051(4) 0.057(5) 0.043(4) 0.007(4) -0.002(3) 0.001(4)
    C10 0.055(5) 0.063(5) 0.047(4) 0.003(4) -0.006(3) -0.001(4)
    C11 0.050(4) 0.053(5) 0.051(4) 0.007(3) -0.007(3) 0.000(3)
    C12 0.064(5) 0.061(5) 0.060(5) 0.002(4) -0.009(4) -0.010(4)
    C13 0.087(7) 0.074(6) 0.074(6) -0.010(5) -0.012(5) -0.010(5)
    C14 0.077(6) 0.068(6) 0.094(7) -0.012(5) -0.012(5) -0.002(5)
    C15 0.063(5) 0.070(6) 0.083(6) -0.010(4) 0.008(5) 0.005(5)
    C16 0.068(5) 0.066(5) 0.058(5) 0.000(4) 0.000(4) 0.000(4)
    C17 0.106(7) 0.071(6) 0.060(5) 0.036(5) -0.013(5) -0.009(4)
    C18 0.059(5) 0.093(7) 0.078(6) -0.008(5) 0.006(4) 0.006(5)
    C19 0.074(5) 0.075(6) 0.057(5) -0.017(4) 0.000(4) 0.012(4)
    C20 0.050(5) 0.063(5) 0.086(6) 0.003(4) 0.001(4) -0.010(4)
    C21 0.117(7) 0.068(6) 0.039(4) -0.029(5) 0.005(4) -0.004(4)
    C22 0.057(5) 0.082(6) 0.076(5) -0.006(4) 0.006(4) -0.003(5)
loop_
    _geom_bond_atom_site_label_1
    _geom_bond_atom_site_label_2
    _geom_bond_site_symmetry_2
    _geom_bond_distance
    _geom_bond_publ_flag
    Sn1 C17 . 2.107(7) Y
    Sn1 C18 . 2.117(7) Y
    Sn1 C19 . 2.120(7) Y
    Sn1 O3 . 2.194(4) Y
    Sn1 O1 . 2.396(5) Y
    Sn2 C22 . 2.102(7) y
    Sn2 C20 . 2.113(7) y
    Sn2 C21 . 2.117(7) y
    Sn2 O2 . 2.207(5) y
    Sn2 O4 4_666 2.432(5) y
    Cl1 C4 . 1.746(12) ?
    Cl2 C12 . 1.747(8) ?
    O1 C1 . 1.249(8) ?
    O2 C1 . 1.263(8) ?
    O3 C9 . 1.273(8) ?
    O4 C9 . 1.235(8) ?
    O4 Sn2 4_565 2.432(5) ?
    C1 C2 . 1.510(10) ?
    C2 C3 . 1.487(11) ?
    C2 H2A . 0.9700 ?
    C2 H2B . 0.9700 ?
    C3 C4 . 1.359(14) ?
    C3 C8 . 1.411(13) ?
    C4 C5 . 1.395(15) ?
    C5 C6 . 1.380(17) ?
    C5 H5 . 0.9300 ?
    C6 C7 . 1.387(17) ?
    C6 H6 . 0.9300 ?
    C7 C8 . 1.358(14) ?
    C7 H7 . 0.9300 ?
    C8 H8 . 0.9300 ?
    C9 C10 . 1.515(9) ?
    C10 C11 . 1.522(9) ?
    C10 H10A . 0.9700 ?
    C10 H10B . 0.9700 ?
    C11 C16 . 1.381(10) ?
    C11 C12 . 1.397(10) ?
    C12 C13 . 1.345(11) ?
    C13 C14 . 1.371(12) ?
    C13 H13 . 0.9300 ?
    C14 C15 . 1.369(11) ?
    C14 H14 . 0.9300 ?
    C15 C16 . 1.389(11) ?
    C15 H15 . 0.9300 ?
    C16 H16 . 0.9300 ?
    C17 H17A . 0.9600 ?
    C17 H17B . 0.9600 ?
    C17 H17C . 0.9600 ?
    C18 H18A . 0.9600 ?
    C18 H18B . 0.9600 ?
    C18 H18C . 0.9600 ?
    C19 H19A . 0.9600 ?
    C19 H19B . 0.9600 ?
    C19 H19C . 0.9600 ?
    C20 H20A . 0.9600 ?
    C20 H20B . 0.9600 ?
    C20 H20C . 0.9600 ?
    C21 H21A . 0.9600 ?
    C21 H21B . 0.9600 ?
    C21 H21C . 0.9600 ?
    C22 H22A . 0.9600 ?
    C22 H22B . 0.9600 ?
    C22 H22C . 0.9600 ?
loop_
    _geom_angle_atom_site_label_1
    _geom_angle_atom_site_label_2
    _geom_angle_atom_site_label_3
    _geom_angle_site_symmetry_1
    _geom_angle_site_symmetry_3
    _geom_angle
    _geom_angle_publ_flag
    C17 Sn1 C18 . . 119.2(4) ?
    C17 Sn1 C19 . . 114.4(4) ?
    C18 Sn1 C19 . . 125.2(3) ?
    C17 Sn1 O3 . . 90.2(2) ?
    C18 Sn1 O3 . . 94.6(3) ?
    C19 Sn1 O3 . . 95.6(2) ?
    C17 Sn1 O1 . . 89.8(2) ?
    C18 Sn1 O1 . . 86.3(3) ?
    C19 Sn1 O1 . . 83.4(2) ?
    O3 Sn1 O1 . . 178.93(18) ?
    C22 Sn2 C20 . . 122.9(3) ?
    C22 Sn2 C21 . . 118.9(3) ?
    C20 Sn2 C21 . . 116.5(3) ?
    C22 Sn2 O2 . . 94.9(3) ?
    C20 Sn2 O2 . . 96.2(3) ?
    C21 Sn2 O2 . . 92.0(2) ?
    C22 Sn2 O4 . 4_666 86.0(3) ?
    C20 Sn2 O4 . 4_666 87.3(2) ?
    C21 Sn2 O4 . 4_666 83.4(2) ?
    O2 Sn2 O4 . 4_666 175.08(16) ?
    C1 O1 Sn1 . . 143.5(5) ?
    C1 O2 Sn2 . . 117.0(4) ?
    C9 O3 Sn1 . . 119.0(4) ?
    C9 O4 Sn2 . 4_565 141.7(5) ?
    O1 C1 O2 . . 122.9(7) ?
    O1 C1 C2 . . 120.6(6) ?
    O2 C1 C2 . . 116.5(6) ?
    C3 C2 C1 . . 116.9(7) ?
    C3 C2 H2A . . 108.1 ?
    C1 C2 H2A . . 108.1 ?
    C3 C2 H2B . . 108.1 ?
    C1 C2 H2B . . 108.1 ?
    H2A C2 H2B . . 107.3 ?
    C4 C3 C8 . . 117.4(10) ?
    C4 C3 C2 . . 122.9(10) ?
    C8 C3 C2 . . 119.8(10) ?
    C3 C4 C5 . . 124.7(13) ?
    C3 C4 Cl1 . . 119.3(9) ?
    C5 C4 Cl1 . . 116.0(12) ?
    C6 C5 C4 . . 113.0(14) ?
    C6 C5 H5 . . 123.5 ?
    C4 C5 H5 . . 123.5 ?
    C5 C6 C7 . . 127.0(13) ?
    C5 C6 H6 . . 116.5 ?
    C7 C6 H6 . . 116.5 ?
    C8 C7 C6 . . 115.4(13) ?
    C8 C7 H7 . . 122.3 ?
    C6 C7 H7 . . 122.3 ?
    C7 C8 C3 . . 122.5(12) ?
    C7 C8 H8 . . 118.8 ?
    C3 C8 H8 . . 118.8 ?
    O4 C9 O3 . . 122.4(6) ?
    O4 C9 C10 . . 121.7(6) ?
    O3 C9 C10 . . 115.9(6) ?
    C9 C10 C11 . . 113.2(6) ?
    C9 C10 H10A . . 108.9 ?
    C11 C10 H10A . . 108.9 ?
    C9 C10 H10B . . 108.9 ?
    C11 C10 H10B . . 108.9 ?
    H10A C10 H10B . . 107.7 ?
    C16 C11 C12 . . 116.7(7) ?
    C16 C11 C10 . . 123.3(6) ?
    C12 C11 C10 . . 120.0(7) ?
    C13 C12 C11 . . 122.4(8) ?
    C13 C12 Cl2 . . 118.5(7) ?
    C11 C12 Cl2 . . 119.1(6) ?
    C12 C13 C14 . . 120.1(8) ?
    C12 C13 H13 . . 119.9 ?
    C14 C13 H13 . . 119.9 ?
    C15 C14 C13 . . 119.9(8) ?
    C15 C14 H14 . . 120.1 ?
    C13 C14 H14 . . 120.1 ?
    C14 C15 C16 . . 119.7(8) ?
    C14 C15 H15 . . 120.1 ?
    C16 C15 H15 . . 120.1 ?
    C11 C16 C15 . . 121.2(7) ?
    C11 C16 H16 . . 119.4 ?
    C15 C16 H16 . . 119.4 ?
    Sn1 C17 H17A . . 109.5 ?
    Sn1 C17 H17B . . 109.5 ?
    H17A C17 H17B . . 109.5 ?
    Sn1 C17 H17C . . 109.5 ?
    H17A C17 H17C . . 109.5 ?
    H17B C17 H17C . . 109.5 ?
    Sn1 C18 H18A . . 109.5 ?
    Sn1 C18 H18B . . 109.5 ?
    H18A C18 H18B . . 109.5 ?
    Sn1 C18 H18C . . 109.5 ?
    H18A C18 H18C . . 109.5 ?
    H18B C18 H18C . . 109.5 ?
    Sn1 C19 H19A . . 109.5 ?
    Sn1 C19 H19B . . 109.5 ?
    H19A C19 H19B . . 109.5 ?
    Sn1 C19 H19C . . 109.5 ?
    H19A C19 H19C . . 109.5 ?
    H19B C19 H19C . . 109.5 ?
    Sn2 C20 H20A . . 109.5 ?
    Sn2 C20 H20B . . 109.5 ?
    H20A C20 H20B . . 109.5 ?
    Sn2 C20 H20C . . 109.5 ?
    H20A C20 H20C . . 109.5 ?
    H20B C20 H20C . . 109.5 ?
    Sn2 C21 H21A . . 109.5 ?
    Sn2 C21 H21B . . 109.5 ?
    H21A C21 H21B . . 109.5 ?
    Sn2 C21 H21C . . 109.5 ?
    H21A C21 H21C . . 109.5 ?
    H21B C21 H21C . . 109.5 ?
    Sn2 C22 H22A . . 109.5 ?
    Sn2 C22 H22B . . 109.5 ?
    H22A C22 H22B . . 109.5 ?
    Sn2 C22 H22C . . 109.5 ?
    H22A C22 H22C . . 109.5 ?
    H22B C22 H22C . . 109.5 ?
loop_
    _geom_torsion_atom_site_label_1
    _geom_torsion_atom_site_label_2
    _geom_torsion_atom_site_label_3
    _geom_torsion_atom_site_label_4
    _geom_torsion_site_symmetry_1
    _geom_torsion_site_symmetry_2
    _geom_torsion_site_symmetry_3
    _geom_torsion_site_symmetry_4
    _geom_torsion
    _geom_torsion_publ_flag
    C17 Sn1 O1 C1 . . . . -67.1(9) ?
    C18 Sn1 O1 C1 . . . . 52.3(9) ?
    C19 Sn1 O1 C1 . . . . 178.4(9) ?
    O3 Sn1 O1 C1 . . . . -159(9) ?
    C22 Sn2 O2 C1 . . . . -66.8(6) ?
    C20 Sn2 O2 C1 . . . . 57.1(6) ?
    C21 Sn2 O2 C1 . . . . 174.0(6) ?
    O4 Sn2 O2 C1 4_666 . . . -167(2) ?
    C17 Sn1 O3 C9 . . . . -174.5(6) ?
    C18 Sn1 O3 C9 . . . . 66.2(6) ?
    C19 Sn1 O3 C9 . . . . -60.0(6) ?
    O1 Sn1 O3 C9 . . . . -83(10) ?
    Sn1 O1 C1 O2 . . . . -163.3(5) ?
    Sn1 O1 C1 C2 . . . . 14.4(13) ?
    Sn2 O2 C1 O1 . . . . 4.5(10) ?
    Sn2 O2 C1 C2 . . . . -173.3(5) ?
    O1 C1 C2 C3 . . . . 148.0(8) ?
    O2 C1 C2 C3 . . . . -34.2(11) ?
    C1 C2 C3 C4 . . . . -72.9(11) ?
    C1 C2 C3 C8 . . . . 108.2(9) ?
    C8 C3 C4 C5 . . . . 0.2(15) ?
    C2 C3 C4 C5 . . . . -178.7(9) ?
    C8 C3 C4 Cl1 . . . . -179.1(7) ?
    C2 C3 C4 Cl1 . . . . 2.0(13) ?
    C3 C4 C5 C6 . . . . 0.6(17) ?
    Cl1 C4 C5 C6 . . . . 179.9(9) ?
    C4 C5 C6 C7 . . . . -0.1(19) ?
    C5 C6 C7 C8 . . . . -1.2(19) ?
    C6 C7 C8 C3 . . . . 2.0(15) ?
    C4 C3 C8 C7 . . . . -1.6(14) ?
    C2 C3 C8 C7 . . . . 177.3(8) ?
    Sn2 O4 C9 O3 4_565 . . . 160.1(5) ?
    Sn2 O4 C9 C10 4_565 . . . -22.1(12) ?
    Sn1 O3 C9 O4 . . . . -2.7(9) ?
    Sn1 O3 C9 C10 . . . . 179.3(4) ?
    O4 C9 C10 C11 . . . . -91.2(9) ?
    O3 C9 C10 C11 . . . . 86.7(8) ?
    C9 C10 C11 C16 . . . . 14.6(10) ?
    C9 C10 C11 C12 . . . . -166.5(7) ?
    C16 C11 C12 C13 . . . . 0.3(11) ?
    C10 C11 C12 C13 . . . . -178.7(8) ?
    C16 C11 C12 Cl2 . . . . 179.6(6) ?
    C10 C11 C12 Cl2 . . . . 0.6(10) ?
    C11 C12 C13 C14 . . . . 0.1(13) ?
    Cl2 C12 C13 C14 . . . . -179.1(7) ?
    C12 C13 C14 C15 . . . . -0.1(14) ?
    C13 C14 C15 C16 . . . . -0.4(13) ?
    C12 C11 C16 C15 . . . . -0.8(11) ?
    C10 C11 C16 C15 . . . . 178.1(7) ?
    C14 C15 C16 C11 . . . . 0.9(12) ?
data_global
_journal_date_recd_electronic     2009-09-13
_journal_date_accepted     2009-09-25
_journal_name_full     'Acta Crystallographica, Section E'
_journal_year     2009
_journal_volume     65
_journal_issue     10
_journal_page_first     m1261
_journal_page_last     m1261
_journal_paper_category     QM
_journal_coeditor_code     SJ2651
_publ_contact_author_name     'Prof. Handong Yin'
_publ_contact_author_address
;
  College of Chemistry and Chemical Engineering
  Liaocheng University
  Shandong 252059
  People's Republic of China.
;
_publ_contact_author_email     handongyin@163.com
_publ_contact_author_fax     '86 635 8239121'
_publ_contact_author_phone     '86 635 8239121'
_publ_section_title
;
<i>catena</i>-Poly[[trimethyltin(IV)]-\m-2-(2-chlorophenyl)acetato]
;
loop_
    _publ_author_name
    _publ_author_address
    'Liyuan Wen'
;
  College of Chemistry and Chemical Engineering
  Liaocheng University
  Shandong 252059
  People's Republic of China
;
    'Handong Yin'
;
  College of Chemistry and Chemical Engineering
  Liaocheng University
  Shandong 252059
  People's Republic of China
;
    'Wenkuan Li'
;
  College of Chemistry and Chemical Engineering
  Liaocheng University
  Shandong 252059
  People's Republic of China
;
