# Supplementary material for: catena-Poly[[trimethyl­tin(IV)]-μ-2-(2-chloro­phenyl)­acetato]
Source: Acta Crystallogr Sect E Struct Rep Online. 2009 Sep 30;65(Pt 10):m1261. doi: 10.1107/S1600536809038872 (PMC2970316; doi:10.1107/S1600536809038872)
Supplement: Supplementary file 2 [file e-65-m1261-Isup2.hkl]

# 
# h,k,l, Fc-squared, Fo-squared, sigma(Fo-squared) and status flag 
# 
data_I
_shelx_title ' 081125c in P2(1)/n' 
_shelx_refln_list_code          4 
_shelx_F_calc_maximum      464.78 
_exptl_crystal_F_000      1312.00 
_reflns_d_resolution_high  0.8407 
 
loop_ 
 _symmetry_equiv_pos_as_xyz 
 'x, y, z' 
 '-x+1/2, y+1/2, -z+1/2' 
 '-x, -y, -z' 
 'x-1/2, -y-1/2, z-1/2' 
 
_cell_length_a     7.0754 
_cell_length_b    28.3060 
_cell_length_c    13.6721 
_cell_angle_alpha  90.000 
_cell_angle_beta   93.117 
_cell_angle_gamma  90.000 
 
_shelx_F_squared_multiplier     1.000 
 
loop_ 
 _refln_index_h 
 _refln_index_k 
 _refln_index_l 
 _refln_F_squared_calc 
 _refln_F_squared_meas 
 _refln_F_squared_sigma 
 _refln_observed_status 
   2   0   0       42.08      -23.68     24.78 o 
   4   0   0    15457.35    15147.71    762.18 o 
   6   0   0     1271.29     1413.96    132.59 o 
   1   1   0    32369.77    35004.29   1519.42 o 
   2   1   0    12163.52    12696.67    434.57 o 
   3   1   0     2431.34     2224.75    108.65 o 
   4   1   0     1634.06     1672.48    107.33 o 
   5   1   0     3493.63     2969.47    155.59 o 
   6   1   0     4641.25     4461.56    146.87 o 
   7   1   0       10.23       -2.17     49.62 o 
   8   1   0       91.32       90.78    141.87 o 
   1   2   0     7827.51     8360.89    311.74 o 
   2   2   0    16685.02    16672.05    946.25 o 
   3   2   0     6227.78     6245.91    320.68 o 
   4   2   0     3408.40     3434.23    160.54 o 
   5   2   0     2676.51     2514.83     94.16 o 
   6   2   0      327.53      440.88     56.26 o 
   7   2   0     1517.79     1412.90    115.03 o 
   8   2   0      234.99      101.96    126.74 o 
   1   3   0    42937.21    46557.59   1005.77 o 
   2   3   0      927.57      791.95     34.03 o 
   3   3   0     1269.74      993.84     64.63 o 
   4   3   0    12381.93    11918.35    289.88 o 
   5   3   0     7131.72     6823.81    190.06 o 
   6   3   0      665.47      593.72     79.12 o 
   7   3   0      345.64      325.12    102.42 o 
   8   3   0      785.45      973.55    220.36 o 
   0   4   0    29429.73    26478.39   1115.20 o 
   1   4   0     1927.73     2285.89     52.65 o 
   2   4   0    33291.66    35010.77    767.59 o 
   3   4   0     3280.18     3055.42     91.98 o 
   4   4   0     1736.13     1739.80     71.30 o 
   5   4   0      993.96     1055.05     65.02 o 
   6   4   0      294.87      279.16     66.06 o 
   7   4   0      352.52      444.58    105.18 o 
   8   4   0      456.55      704.07    204.58 o 
   1   5   0      372.47      307.38     17.20 o 
   2   5   0     4330.39     4593.68    117.47 o 
   3   5   0    25231.33    26523.15    594.30 o 
   4   5   0    14479.72    15030.13    358.20 o 
   5   5   0     4446.46     4144.32    131.93 o 
   6   5   0       24.32      -63.53     46.65 o 
   7   5   0     1301.05     1215.72    143.24 o 
   8   5   0      710.04      629.74    195.15 o 
   0   6   0    30114.27    29605.52    877.00 o 
   1   6   0    38432.44    41496.82   1168.67 o 
   2   6   0     3329.69     3329.02    103.39 o 
   3   6   0    21571.30    22048.38    499.45 o 
   4   6   0      506.13      417.25     45.11 o 
   5   6   0       45.55       14.25     33.29 o 
   6   6   0        9.45       -7.72     50.66 o 
   7   6   0      243.17      289.49    137.81 o 
   8   6   0      119.20       21.27    127.61 o 
   1   7   0    18451.96    18329.07    364.75 o 
   2   7   0     2489.11     2448.70     63.49 o 
   3   7   0    44313.79    45417.16   1061.46 o 
   4   7   0      274.14      327.93     41.19 o 
   5   7   0     1526.97     1390.38     88.55 o 
   6   7   0       30.76      -35.23     53.71 o 
   7   7   0     1779.14     2015.95    274.52 o 
   8   7   0       19.29      -83.08     88.79 o 
   0   8   0    47520.85    46211.12   1144.37 o 
   1   8   0    46587.00    48512.20   1030.66 o 
   2   8   0    23028.27    24461.63    526.12 o 
   3   8   0    21652.40    21661.28    494.35 o 
   4   8   0     1472.97     1255.83     63.08 o 
   5   8   0      360.28      371.45     66.10 o 
   6   8   0      186.71       42.10    101.08 o 
   7   8   0        4.13       -0.47     66.00 o 
   8   8   0      119.07      129.69    102.25 o 
   1   9   0      278.57      285.89     28.85 o 
   2   9   0     1779.70     1980.79     94.50 o 
   3   9   0     3128.47     3256.44    150.84 o 
   4   9   0     7695.47     7697.54    347.57 o 
   5   9   0     3556.57     3247.90    143.18 o 
   6   9   0        1.65       -3.79     95.16 o 
   7   9   0      982.39     1473.37    226.70 o 
   8   9   0     1053.11     2050.80    353.77 o 
   0  10   0     1633.05     1304.16     64.63 o 
   1  10   0    11564.55    12155.75    393.52 o 
   2  10   0    37681.80    39860.61   1069.84 o 
   3  10   0      305.08      213.05     27.63 o 
   4  10   0      155.82      224.69     35.38 o 
   5  10   0      327.42      530.82     64.03 o 
   6  10   0       71.16      123.41     61.43 o 
   7  10   0      697.34     1150.76    162.50 o 
   8  10   0      261.57      564.65    147.44 o 
   1  11   0    35282.32    39085.64    769.17 o 
   2  11   0      321.89      328.86     34.74 o 
   3  11   0     1131.63     1170.00     48.63 o 
   4  11   0     4256.98     4400.55    215.94 o 
   5  11   0     5846.08     5904.27    174.97 o 
   6  11   0      955.76     1085.92    160.29 o 
   7  11   0       83.11      190.90     81.08 o 
   0  12   0    86406.28    85821.76   2500.48 o 
   1  12   0      530.54      668.22     49.18 o 
   2  12   0      674.25      738.42     45.44 o 
   3  12   0     1063.00      904.65     44.51 o 
   4  12   0     4176.83     3935.63    126.43 o 
   5  12   0      350.24      547.83     61.52 o 
   6  12   0       26.17       98.26     60.93 o 
   7  12   0      756.86     1110.22    173.84 o 
   1  13   0     7653.06     7354.51    175.21 o 
   2  13   0    23779.51    25828.11    590.27 o 
   3  13   0      554.96      573.23     67.69 o 
   4  13   0      429.45      569.17     63.23 o 
   5  13   0      383.09      518.85     69.18 o 
   6  13   0     3781.15     4177.77    269.10 o 
   7  13   0        6.68      -35.78     68.97 o 
   0  14   0    85573.33    87342.26   2553.43 o 
   1  14   0      235.28      323.21     37.58 o 
   2  14   0      275.49      273.55     39.33 o 
   3  14   0      562.33      581.57     51.36 o 
   4  14   0     9200.59     8416.62    224.87 o 
   5  14   0      482.82      587.59     74.12 o 
   6  14   0      677.30     1062.33    102.58 o 
   7  14   0       94.86      111.32     78.92 o 
   1  15   0    17755.30    16520.57    547.55 o 
   2  15   0     5215.68     4886.07    147.99 o 
   3  15   0     1193.66     1096.95     62.20 o 
   4  15   0     1933.59     1861.78     83.74 o 
   5  15   0     2733.55     2884.68    131.83 o 
   6  15   0     2270.80     2566.04    152.99 o 
   7  15   0       40.07       97.38     82.20 o 
   0  16   0     3879.79     4067.39    264.86 o 
   1  16   0     2869.87     3077.01    109.83 o 
   2  16   0    10577.08    10255.49    285.47 o 
   3  16   0      125.16       86.48     46.05 o 
   4  16   0        0.12       44.97     52.36 o 
   5  16   0     1238.51     1358.00     94.00 o 
   6  16   0        0.63       44.50     64.35 o 
   7  16   0      501.10      598.18    103.60 o 
   1  17   0     5005.92     4655.30    133.73 o 
   2  17   0      286.71      298.52     47.78 o 
   3  17   0       81.78       30.22     43.77 o 
   4  17   0     3770.94     3521.13    184.12 o 
   5  17   0     2872.86     2492.75    194.60 o 
   6  17   0       98.63       71.40     90.12 o 
   7  17   0      346.70      311.16    125.15 o 
   0  18   0    13676.54    14428.93    861.18 o 
   1  18   0     7083.40     6938.13    180.61 o 
   2  18   0    10947.67    10252.48    323.92 o 
   3  18   0      661.38      643.74     79.87 o 
   4  18   0     2026.22     2021.71    118.24 o 
   5  18   0      291.39      329.87     96.44 o 
   6  18   0       21.22      -55.04     83.00 o 
   7  18   0       28.09        7.15    111.62 o 
   1  19   0     3497.07     3484.18    114.70 o 
   2  19   0      129.13      163.56     48.63 o 
   3  19   0     7484.04     7175.39    256.46 o 
   4  19   0     1461.36     1605.49    158.86 o 
   5  19   0      319.94      128.76     88.88 o 
   6  19   0        1.42       31.88     91.76 o 
   0  20   0        6.99       19.37     47.41 o 
   1  20   0     3468.66     3772.46    122.37 o 
   2  20   0       18.68      -19.07     38.28 o 
   3  20   0     6227.45     6051.66    230.53 o 
   4  20   0      238.70      153.45     80.66 o 
   5  20   0       98.49       39.10     82.13 o 
   6  20   0       38.70     -126.95     84.64 o 
   1  21   0     1709.82     1718.25     83.42 o 
   2  21   0      409.55      347.17     96.18 o 
   3  21   0     9158.47     8094.91    287.98 o 
   4  21   0      350.44      372.38     98.86 o 
   5  21   0      478.50      348.11    111.73 o 
   6  21   0       47.70      -23.53     93.75 o 
   0  22   0     2838.32     2912.92    148.03 o 
   1  22   0     2674.11     2519.42    100.64 o 
   2  22   0     7784.91     6872.06    447.52 o 
   3  22   0     1914.14     1729.45    120.47 o 
   4  22   0      332.52      299.29     98.50 o 
   5  22   0        0.09       -8.27     85.62 o 
   6  22   0      254.50      306.05    117.46 o 
   1  23   0     2117.31     2238.88     96.57 o 
   2  23   0      194.94      352.76    119.17 o 
   3  23   0      390.35      363.46     80.28 o 
   4  23   0     1577.29     1701.36    177.07 o 
   5  23   0     1188.64     1163.00    159.83 o 
   6  23   0        1.17      -75.54     92.87 o 
   0  24   0      216.49      164.44     64.34 o 
   1  24   0     1101.14     1308.18     94.91 o 
   2  24   0     2923.01     2397.75    253.90 o 
   3  24   0        2.91       -3.90     74.99 o 
   4  24   0       11.12       11.65     88.83 o 
   5  24   0      290.03      490.51    131.87 o 
   1  25   0     4039.17     4101.39    155.62 o 
   2  25   0      389.19      458.46     93.02 o 
   3  25   0      482.46      316.21    109.62 o 
   4  25   0      274.46      128.10     93.91 o 
   5  25   0      717.15      496.40    127.93 o 
   0  26   0    12403.66    13794.63   1051.17 o 
   1  26   0      489.59      595.93     94.95 o 
   2  26   0       27.83      -12.77     64.44 o 
   3  26   0      278.72      186.95     97.77 o 
   4  26   0     1245.61     1125.20    154.85 o 
   5  26   0       22.55       25.31    101.69 o 
   1  27   0        0.26       -4.09     61.77 o 
   2  27   0     1011.17      812.91    108.92 o 
   3  27   0        0.22     -123.15     82.43 o 
   4  27   0       32.26       71.63     87.07 o 
   5  27   0       15.80      150.38    106.58 o 
   0  28   0     6862.24     7648.50    500.26 o 
   1  28   0       40.13        7.61     68.58 o 
   2  28   0        5.81       -6.63     69.70 o 
   3  28   0        1.80       -4.38     91.84 o 
   4  28   0      438.34      231.49    115.57 o 
   1  29   0     2906.83     3135.21    200.40 o 
   2  29   0      615.11      620.55    126.62 o 
   3  29   0      372.03      236.79    111.13 o 
   4  29   0      352.45      435.12    124.94 o 
   0  30   0      207.65      337.23    141.43 o 
   1  30   0      556.92      828.26    109.81 o 
   2  30   0     1865.13     1956.32    196.79 o 
   3  30   0        8.98     -135.63    106.13 o 
   1  31   0      274.24      337.59     93.44 o 
   2  31   0        0.09       92.87     96.38 o 
   3  31   0       60.56      -55.33     90.87 o 
   0  32   0     1085.95     1166.29    215.54 o 
   1  32   0      385.33      408.96     95.60 o 
   2  32   0      797.81      661.44    135.64 o 
   1  33   0      468.90      316.95    111.17 o 
  -7   0   1        2.67      172.13     85.89 o 
  -5   0   1      430.06      521.10     94.94 o 
  -3   0   1       13.24       72.58     55.91 o 
  -1   0   1   216016.52   209736.11   7380.51 o 
   1   0   1     3266.25     3117.77    157.87 o 
   3   0   1    14351.90    14592.08    711.31 o 
   5   0   1     4434.40     4126.63    269.92 o 
   7   0   1      272.60      169.28    107.66 o 
  -7   1   1     3790.27     3713.89    147.00 o 
  -6   1   1       80.44      177.89     51.77 o 
  -5   1   1      213.06      106.11     40.91 o 
  -4   1   1      139.71       18.87     33.73 o 
  -3   1   1    33865.05    36058.33   1189.18 o 
  -2   1   1     6757.14     6867.33    198.66 o 
  -1   1   1    28054.91    30312.49    587.13 o 
   0   1   1     3505.78     3758.77     97.24 o 
   1   1   1     5417.24     5528.61    122.46 o 
   2   1   1     9960.81     9433.08    254.08 o 
   3   1   1    11102.84    11122.97    424.61 o 
   4   1   1     5402.56     5206.08    356.75 o 
   5   1   1     4562.51     4223.56    151.41 o 
   6   1   1      265.20      218.33     58.16 o 
   7   1   1      515.63      378.24    143.18 o 
   8   1   1      276.96      250.58    104.40 o 
  -7   2   1       38.87       66.60     63.62 o 
  -6   2   1     5939.26     5364.69    175.17 o 
  -5   2   1       26.17      -30.84     38.32 o 
  -4   2   1     2368.20     2297.55    125.81 o 
  -3   2   1     7778.60     8103.37    241.90 o 
  -2   2   1    59372.25    64786.74   1662.61 o 
  -1   2   1    30495.37    30845.52    675.02 o 
   0   2   1       10.72       -1.15     11.84 o 
   1   2   1     4155.51     4998.98    169.86 o 
   2   2   1      838.92      771.41     36.60 o 
   3   2   1     8965.67     9244.51    259.53 o 
   4   2   1      445.68      489.91     51.39 o 
   5   2   1      219.08      139.13     42.19 o 
   6   2   1      145.55       33.03     45.15 o 
   7   2   1      310.23      304.26     87.00 o 
   8   2   1        9.41       29.16    115.55 o 
  -8   3   1      685.63      601.14    152.28 o 
  -7   3   1      340.31      215.08     75.38 o 
  -6   3   1      150.78      180.23     51.84 o 
  -5   3   1     7810.76     7843.66    258.60 o 
  -4   3   1      433.45      493.23     58.90 o 
  -3   3   1     2350.93     2339.17     96.06 o 
  -2   3   1    37227.89    40736.69   1052.70 o 
  -1   3   1     7696.53     7873.16    185.09 o 
   0   3   1     5343.95     6675.55    172.25 o 
   1   3   1     3147.78     3376.17    127.73 o 
   2   3   1       79.38      103.56     26.39 o 
   3   3   1     6494.13     6804.80    198.03 o 
   4   3   1    20226.22    20337.88    575.50 o 
   5   3   1     1910.32     1686.60     84.64 o 
   6   3   1      157.28       67.77     49.15 o 
   7   3   1      779.32      945.96    284.06 o 
   8   3   1      761.21      644.87    188.79 o 
  -8   4   1      117.24       49.94     98.81 o 
  -7   4   1       70.43       44.85     64.56 o 
  -6   4   1      519.72      626.14    122.52 o 
  -5   4   1      795.24     1150.78     66.86 o 
  -4   4   1     1059.46     1051.15     58.15 o 
  -3   4   1    20221.10    19784.55    451.01 o 
  -2   4   1    37135.72    36865.69    807.22 o 
  -1   4   1     2431.96     2356.18     67.96 o 
   0   4   1      800.45      987.09     37.38 o 
   1   4   1   156265.08   166816.05   5788.41 o 
   2   4   1    14678.40    15659.82    336.54 o 
   3   4   1       17.17        2.20     20.92 o 
   4   4   1      596.86      715.20     71.82 o 
   5   4   1     1970.41     1794.96     87.93 o 
   6   4   1       95.61       77.63     53.97 o 
   7   4   1     2187.79     2036.23    186.71 o 
   8   4   1      155.04      126.96    149.32 o 
  -8   5   1      457.97      418.58    119.15 o 
  -7   5   1      310.03      346.59    104.95 o 
  -6   5   1     3173.86     3175.25    150.05 o 
  -5   5   1     8437.31     8400.52    275.41 o 
  -4   5   1    11139.05    10711.38    266.70 o 
  -3   5   1    15831.05    16071.12    371.78 o 
  -2   5   1      297.46      281.48     22.33 o 
  -1   5   1    33766.47    34518.61    889.77 o 
   0   5   1      464.81      514.93     32.72 o 
   1   5   1     7303.85     8331.35    235.94 o 
   2   5   1    12801.07    13444.75    294.66 o 
   3   5   1      118.87       70.66     28.55 o 
   4   5   1     6004.97     5817.76    256.23 o 
   5   5   1     1125.05     1048.21     62.66 o 
   6   5   1     4238.63     3670.62    283.18 o 
   7   5   1      486.47      538.30    162.04 o 
   8   5   1       79.04      -60.08    114.90 o 
  -8   6   1       31.83       13.33     90.78 o 
  -7   6   1       45.16      -26.25     76.30 o 
  -6   6   1     1797.12     2112.66    120.01 o 
  -5   6   1      517.17      524.65     70.32 o 
  -4   6   1    27533.05    26740.42    610.13 o 
  -3   6   1     3674.20     3923.11    111.28 o 
  -2   6   1    10670.24    10296.70    215.34 o 
  -1   6   1      288.30      386.23     85.20 o 
   0   6   1    84179.53    86756.92   1659.62 o 
   1   6   1     2753.53     3239.37    111.50 o 
   2   6   1       21.91        5.03     12.87 o 
   3   6   1     1049.45      906.75     38.00 o 
   4   6   1     1275.30     1251.60     66.91 o 
   5   6   1      509.97      403.56     55.38 o 
   6   6   1        3.70      205.02    107.88 o 
   7   6   1      380.16      426.84     81.78 o 
   8   6   1      711.23      488.31    194.27 o 
  -8   7   1      234.23      240.50    114.78 o 
  -7   7   1       26.65     -111.16     74.11 o 
  -6   7   1     5160.31     5373.60    268.54 o 
  -5   7   1      151.37       77.94     49.66 o 
  -4   7   1     9620.02     9619.42    244.36 o 
  -3   7   1     1333.90     1165.45     50.87 o 
  -2   7   1      617.65      710.39     30.82 o 
  -1   7   1    10157.38    11013.07    200.45 o 
   0   7   1        7.48       22.70     17.63 o 
   1   7   1     3273.36     3626.31    122.24 o 
   2   7   1    31647.69    32801.68    623.56 o 
   3   7   1     1517.25     1445.09     49.17 o 
   4   7   1     1972.31     1745.02     60.22 o 
   5   7   1        9.23       14.20     28.58 o 
   6   7   1     8021.01     9350.26    610.72 o 
   7   7   1        0.65      -73.42     62.27 o 
   8   7   1        0.79       38.59    143.84 o 
  -8   8   1        0.11      -27.85    140.55 o 
  -7   8   1       17.02      -10.19     89.98 o 
  -6   8   1     1183.24     1350.64    108.42 o 
  -5   8   1      757.33     1013.83    131.39 o 
  -4   8   1    13484.45    13454.82    326.91 o 
  -3   8   1     4504.01     4734.67    130.56 o 
  -2   8   1      560.07      474.65     28.44 o 
  -1   8   1     9888.92    10533.25    195.79 o 
   0   8   1    27509.01    29018.17    556.70 o 
   1   8   1    30653.68    30197.28    893.71 o 
   2   8   1      105.07      158.75     23.91 o 
   3   8   1     1991.33     1798.96     57.27 o 
   4   8   1      827.89      856.60     51.69 o 
   5   8   1     2149.66     2008.11     71.83 o 
   6   8   1      144.34      344.59     64.91 o 
   7   8   1     1082.16     1497.35    225.96 o 
   8   8   1      596.24      671.40    192.96 o 
  -8   9   1      392.79      702.33    128.20 o 
  -7   9   1       65.93      -77.80     80.82 o 
  -6   9   1     1714.40     1852.33    116.87 o 
  -5   9   1     5873.35     5797.36    266.24 o 
  -4   9   1     4418.79     4337.58    165.48 o 
  -3   9   1    17789.01    18385.28    425.10 o 
  -2   9   1      924.23     1032.27     46.75 o 
  -1   9   1    18401.66    19032.01    340.08 o 
   0   9   1      222.15      210.83     54.55 o 
   1   9   1       15.44       35.60     21.40 o 
   2   9   1     8566.33     8397.73    206.07 o 
   3   9   1      411.97      382.63     39.54 o 
   4   9   1     6305.28     5798.54    139.02 o 
   5   9   1      409.90      519.63     85.22 o 
   6   9   1     1431.64     1551.87    100.78 o 
   7   9   1      469.69      803.67    100.98 o 
   8   9   1      244.37       41.88    151.73 o 
  -8  10   1      367.80      700.80    151.94 o 
  -7  10   1       26.69       48.90    130.68 o 
  -6  10   1     1585.02     1510.86    117.38 o 
  -5  10   1     1388.73     1351.20     98.37 o 
  -4  10   1     1593.82     1593.00     91.80 o 
  -3  10   1    18174.93    17306.92    403.57 o 
  -2  10   1    26152.54    26642.52    471.56 o 
  -1  10   1     1255.95     1134.45     45.17 o 
   0  10   1    11459.47    10988.44    232.28 o 
   1  10   1    42109.26    44755.69   1527.62 o 
   2  10   1    15865.95    16181.89    375.63 o 
   3  10   1      404.99      416.12     33.80 o 
   4  10   1      168.59      224.15     35.29 o 
   5  10   1     2346.90     2580.32    128.95 o 
   6  10   1      238.75      272.33     65.27 o 
   7  10   1     1387.37     1945.93    158.48 o 
  -7  11   1      444.22      468.10     96.01 o 
  -6  11   1      237.05      181.43     64.14 o 
  -5  11   1     1925.45     1871.76    134.77 o 
  -4  11   1      702.60      648.22     76.20 o 
  -3  11   1     2452.24     2570.26     75.00 o 
  -2  11   1    13453.22    14225.48    266.15 o 
  -1  11   1       45.18       60.33     20.62 o 
   0  11   1    22574.09    21291.40    392.33 o 
   1  11   1     1113.66     1336.87    106.85 o 
   2  11   1     3604.70     3376.69    102.95 o 
   3  11   1     3142.46     3026.38     97.60 o 
   4  11   1     9996.24     8961.53    199.97 o 
   5  11   1     2447.67     2436.26    178.67 o 
   6  11   1      293.84      226.35     67.26 o 
   7  11   1      659.05      846.16    171.79 o 
  -7  12   1       31.36      245.69     85.58 o 
  -6  12   1      804.89     1040.45    103.43 o 
  -5  12   1      953.05     1002.51     76.42 o 
  -4  12   1     3540.79     3132.75    110.43 o 
  -3  12   1     1813.85     1929.04     79.91 o 
  -2  12   1    22145.91    22067.38    399.96 o 
  -1  12   1    38609.65    40269.36    977.68 o 
   0  12   1      196.87      275.85     35.73 o 
   1  12   1     2822.47     2833.50    114.98 o 
   2  12   1    10903.41    11405.92    278.98 o 
   3  12   1     4546.37     3967.69    120.33 o 
   4  12   1        0.01       22.18     26.68 o 
   5  12   1       88.49       81.06     48.12 o 
   6  12   1      343.43      408.50    116.85 o 
   7  12   1        4.64       -3.10     67.81 o 
  -7  13   1     2986.29     3767.71    400.63 o 
  -6  13   1        5.69       11.26     61.08 o 
  -5  13   1       42.28        7.78     39.63 o 
  -4  13   1        9.70      -46.79     35.35 o 
  -3  13   1    29207.46    28108.52    550.73 o 
  -2  13   1      539.45      665.11     44.12 o 
  -1  13   1    10856.89    11627.44    272.89 o 
   0  13   1      400.22      402.95     36.80 o 
   1  13   1      519.09      577.48     68.20 o 
   2  13   1      676.09      710.05     47.88 o 
   3  13   1     9462.26     9702.29    247.61 o 
   4  13   1      491.40      576.06     71.28 o 
   5  13   1     3122.12     3064.45    131.87 o 
   6  13   1      135.94      145.44    118.03 o 
   7  13   1      111.66       27.02     69.47 o 
  -7  14   1       33.74      242.42     88.40 o 
  -6  14   1      565.71      626.95     92.64 o 
  -5  14   1       62.12       -7.65     43.36 o 
  -4  14   1      828.60      733.34     64.91 o 
  -3  14   1     2227.21     2251.95    117.38 o 
  -2  14   1     1893.61     1927.20     70.98 o 
  -1  14   1    33991.63    35540.22    707.51 o 
   0  14   1      390.40      546.32     42.34 o 
   1  14   1      140.99       96.52     32.21 o 
   2  14   1      960.44      947.74     57.17 o 
   3  14   1    10151.75    10493.49    266.59 o 
   4  14   1       33.75      -40.77     36.88 o 
   5  14   1     1907.54     1968.88    182.32 o 
   6  14   1        4.35     -109.03     72.69 o 
   7  14   1       62.27       50.21     90.53 o 
  -7  15   1     1352.76     1935.38    154.07 o 
  -6  15   1      156.20      173.46     71.78 o 
  -5  15   1      450.09      498.27     65.24 o 
  -4  15   1      115.10       86.64     40.76 o 
  -3  15   1     6909.78     6571.37    183.28 o 
  -2  15   1     2272.29     2354.07     84.79 o 
  -1  15   1     3119.10     3504.55    151.33 o 
   0  15   1     9888.93    10160.51    219.39 o 
   1  15   1     1238.80     1402.64     69.69 o 
   2  15   1     1434.27     1520.05     71.70 o 
   3  15   1     6188.50     6346.54    180.37 o 
   4  15   1     3374.06     3446.59    232.86 o 
   5  15   1     2255.84     2452.43    301.38 o 
   6  15   1      443.21      518.43    116.34 o 
   7  15   1      191.90      274.22    110.01 o 
  -7  16   1       64.29      121.58     84.06 o 
  -6  16   1     2318.50     2525.27    158.76 o 
  -5  16   1       88.84      107.98     49.35 o 
  -4  16   1     1865.90     1920.26     88.58 o 
  -3  16   1     3579.03     3585.56    151.28 o 
  -2  16   1    19155.74    19138.92    407.69 o 
  -1  16   1     3306.26     3431.29    179.43 o 
   0  16   1      564.75      910.35     62.64 o 
   1  16   1    14351.50    14477.16    501.25 o 
   2  16   1     8083.24     8242.06    421.34 o 
   3  16   1      110.28      156.55     38.83 o 
   4  16   1        4.32       59.67     65.08 o 
   5  16   1        2.85      -32.23     62.78 o 
   6  16   1      126.84      120.04     92.99 o 
   7  16   1      522.11      530.86    151.19 o 
  -7  17   1        0.17     -101.21     73.49 o 
  -6  17   1      479.96      589.64     91.66 o 
  -5  17   1     4370.73     4354.71    174.88 o 
  -4  17   1     1318.64     1205.02     77.46 o 
  -3  17   1     1007.35     1148.30     86.40 o 
  -2  17   1     1739.47     1907.57    120.81 o 
  -1  17   1     7775.67     7764.61    301.55 o 
   0  17   1     3853.43     3738.86    161.49 o 
   1  17   1     1216.94     1695.22     83.90 o 
   2  17   1      373.80      366.27     50.24 o 
   3  17   1     1053.90      934.84     80.70 o 
   4  17   1     4394.08     3964.13    213.90 o 
   5  17   1     1098.71      871.93    132.00 o 
   6  17   1       84.39       62.55    132.99 o 
   7  17   1      482.95      717.93    147.67 o 
  -7  18   1      131.42       68.13     78.90 o 
  -6  18   1       79.96      236.76     80.46 o 
  -5  18   1        5.65      194.81     66.00 o 
  -4  18   1     1332.41     1474.68    132.43 o 
  -3  18   1     2838.94     2766.00    135.11 o 
  -2  18   1     3451.25     3175.19    106.02 o 
  -1  18   1      534.32      702.89     56.57 o 
   0  18   1     7452.49     7717.55    365.37 o 
   1  18   1    14208.16    14677.30    671.62 o 
   2  18   1     1465.53     1568.79     92.89 o 
   3  18   1     1387.02     1269.43     97.87 o 
   4  18   1      324.74      280.52     88.95 o 
   5  18   1     1235.64     1315.78    188.02 o 
   6  18   1       14.01       24.80     79.92 o 
   7  18   1     1309.28     1459.01    410.14 o 
  -6  19   1     1285.85     1527.18    179.14 o 
  -5  19   1     2773.64     2558.26    182.00 o 
  -4  19   1     2982.81     3094.75    153.87 o 
  -3  19   1     1698.97     1663.76    106.53 o 
  -2  19   1        4.95       -9.45     32.13 o 
  -1  19   1     3596.04     3370.02    111.16 o 
   0  19   1     2030.05     2485.49    143.82 o 
   1  19   1     1724.71     2095.78    179.95 o 
   2  19   1     8460.16     8122.69    247.27 o 
   3  19   1        0.30      -37.85     51.96 o 
   4  19   1      323.93      299.08    114.02 o 
   5  19   1      175.24      211.76     94.25 o 
   6  19   1     2914.76     2868.26    310.48 o 
  -6  20   1      567.22      820.58    144.36 o 
  -5  20   1       53.62       12.84     80.13 o 
  -4  20   1     7978.02     7480.18    275.30 o 
  -3  20   1      143.52       69.91     59.06 o 
  -2  20   1       23.24        8.80     39.29 o 
  -1  20   1       56.32       72.68     39.29 o 
   0  20   1    11613.30    12584.45    361.45 o 
   1  20   1      302.99      269.00     53.32 o 
   2  20   1       18.29      156.27     53.45 o 
   3  20   1       37.44       21.55     84.79 o 
   4  20   1     1021.39     1076.80    138.93 o 
   5  20   1       41.84       16.47     81.53 o 
   6  20   1        0.70      191.76    107.91 o 
  -6  21   1     1258.91     1511.32    323.97 o 
  -5  21   1      295.01      294.71    109.65 o 
  -4  21   1     1979.63     1909.82    129.44 o 
  -3  21   1     1853.08     1723.76    164.16 o 
  -2  21   1        1.97      -57.23     38.16 o 
  -1  21   1      945.14      964.85     86.01 o 
   0  21   1      832.02     1510.77     75.65 o 
   1  21   1      149.53      107.24     46.28 o 
   2  21   1     9536.10     9006.96    370.17 o 
   3  21   1        3.38      -33.10     73.86 o 
   4  21   1      232.80      181.84     86.77 o 
   5  21   1       17.09       58.08     85.93 o 
   6  21   1     2243.12     2620.85    229.03 o 
  -6  22   1       20.74       83.59    107.21 o 
  -5  22   1      255.57      290.76    109.78 o 
  -4  22   1     1184.33     1199.27    148.11 o 
  -3  22   1     2224.76     2314.71    135.57 o 
  -2  22   1      793.72      744.64    109.22 o 
  -1  22   1      314.82      264.99     51.34 o 
   0  22   1     5168.10     5500.17    263.19 o 
   1  22   1     7437.30     7987.72    445.61 o 
   2  22   1      977.50     1154.58    141.79 o 
   3  22   1      340.81      152.01     81.62 o 
   4  22   1        0.05       25.08     78.55 o 
   5  22   1     1480.90     1428.96    172.52 o 
   6  22   1       21.19      111.14    101.63 o 
  -6  23   1      291.50      357.11    153.38 o 
  -5  23   1     1731.08     1706.15    171.28 o 
  -4  23   1      334.83      384.91    106.77 o 
  -3  23   1     2400.34     2063.39    231.35 o 
  -2  23   1     1414.41     1641.50    258.25 o 
  -1  23   1     2050.43     2053.60     91.91 o 
   0  23   1      499.83      782.22     76.53 o 
   1  23   1     2143.77     2595.52    116.25 o 
   2  23   1      657.74      521.49    125.78 o 
   3  23   1       41.42      -70.23     75.98 o 
   4  23   1     1893.86     1950.99    161.05 o 
   5  23   1      182.08       60.18     89.65 o 
   6  23   1       82.69      -99.90     89.12 o 
  -5  24   1      214.05      159.09    102.48 o 
  -4  24   1      859.66      791.18    135.23 o 
  -3  24   1      907.56      778.38    101.56 o 
  -2  24   1     9000.21     7739.61    606.93 o 
  -1  24   1      580.35      664.64     68.61 o 
   0  24   1      169.33      256.51     79.18 o 
   1  24   1     4530.83     4915.31    262.87 o 
   2  24   1     3407.06     3062.38    165.66 o 
   3  24   1       10.74     -104.83     72.80 o 
   4  24   1       18.63      -49.81     84.35 o 
   5  24   1      282.31      177.85    108.93 o 
  -5  25   1      262.31      202.76    135.95 o 
  -4  25   1      121.15      131.45     97.46 o 
  -3  25   1     1059.48      901.52    127.58 o 
  -2  25   1     1634.35     1843.60    131.63 o 
  -1  25   1      402.35      608.92     85.39 o 
   0  25   1     1024.85     1056.43     93.27 o 
   1  25   1       13.27      131.13     56.83 o 
   2  25   1      591.44      687.41    140.06 o 
   3  25   1      783.66      768.75    133.26 o 
   4  25   1     2120.07     1795.49    188.99 o 
   5  25   1      465.72      273.01    111.09 o 
  -5  26   1       55.68       47.75     98.53 o 
  -4  26   1      605.60      565.03    129.79 o 
  -3  26   1      221.11      172.19     78.53 o 
  -2  26   1     1651.97     1584.81    314.21 o 
  -1  26   1     7072.98     7443.06    239.61 o 
   0  26   1        5.41       34.73     52.64 o 
   1  26   1      217.27      180.73     62.22 o 
   2  26   1      286.58      305.89    107.67 o 
   3  26   1     3068.73     2866.27    197.47 o 
   4  26   1        2.78      -10.87     91.77 o 
   5  26   1      473.53      588.58    140.47 o 
  -5  27   1        0.59       38.48    103.34 o 
  -4  27   1       18.15      -30.98     86.59 o 
  -3  27   1     3641.61     2987.12    315.97 o 
  -2  27   1        5.35      -24.67     67.86 o 
  -1  27   1     1422.16     1976.68    116.97 o 
   0  27   1        0.49        3.18     53.11 o 
   1  27   1       21.58      -46.26     52.24 o 
   2  27   1        9.82      -38.41     79.81 o 
   3  27   1     1325.18     1552.74    163.30 o 
   4  27   1       64.45      -40.40     91.36 o 
  -4  28   1       57.64       60.65     98.78 o 
  -3  28   1      147.44      292.66    109.00 o 
  -2  28   1     1348.63     1328.76    134.03 o 
  -1  28   1     3286.06     3276.28    147.08 o 
   0  28   1      266.47      278.60     85.29 o 
   1  28   1        4.28      -54.61     63.30 o 
   2  28   1      264.55      165.63     97.10 o 
   3  28   1      800.67      765.83    162.04 o 
   4  28   1        0.58      -19.77     97.00 o 
  -4  29   1        5.38      -57.26    119.06 o 
  -3  29   1      494.58      413.37    124.18 o 
  -2  29   1      684.93      926.08    117.55 o 
  -1  29   1        5.47      109.46     64.06 o 
   0  29   1     1094.42     1353.21    128.41 o 
   1  29   1      260.39      263.60     93.02 o 
   2  29   1      561.51      592.41    127.29 o 
   3  29   1      674.25      766.09    139.15 o 
   4  29   1     1303.92     1337.60    179.71 o 
  -3  30   1      582.65      455.77    124.91 o 
  -2  30   1     2056.97     2295.53    156.07 o 
  -1  30   1       31.66      -12.76     67.15 o 
   0  30   1       19.95      -93.50     62.66 o 
   1  30   1     1585.97     1950.95    139.90 o 
   2  30   1      381.03      346.73    116.35 o 
   3  30   1       73.76       34.08    119.72 o 
  -3  31   1      240.57      125.96    108.57 o 
  -2  31   1      144.52      162.79     98.89 o 
  -1  31   1     1220.37     1349.43    163.56 o 
   0  31   1      146.97      133.12     75.27 o 
   1  31   1      613.61      748.36    189.67 o 
   2  31   1       24.43       -2.81     95.50 o 
   3  31   1       43.88       80.65    102.13 o 
  -2  32   1       60.04       16.40    115.55 o 
  -1  32   1      158.94      157.45     93.23 o 
   0  32   1     1192.92     1155.22    155.86 o 
   1  32   1      869.41     1265.62    224.31 o 
   2  32   1      114.03       39.28     99.73 o 
  -1  33   1      288.95      426.36    122.53 o 
   0  33   1      225.77      357.30    107.55 o 
   1  33   1       39.04      193.39    138.80 o 
  -8   0   2      392.49      352.58    163.14 o 
  -6   0   2      451.78      544.89     97.66 o 
  -4   0   2    18368.28    19100.53    684.88 o 
  -2   0   2      614.05      420.16     40.73 o 
   0   0   2    50932.24    55674.60   1693.52 o 
   2   0   2    36028.52    36067.43   1480.94 o 
   4   0   2     1157.05     1219.59     78.76 o 
   6   0   2      564.44      641.42     86.62 o 
   8   0   2     2689.62     2447.03    245.36 o 
  -8   1   2      951.62      983.68    220.47 o 
  -7   1   2      394.18      280.70     79.49 o 
  -6   1   2     1297.15     1287.30     94.50 o 
  -5   1   2     1162.80     1224.75     71.49 o 
  -4   1   2    21559.31    21034.46    494.29 o 
  -3   1   2      144.22      151.29     28.24 o 
  -2   1   2       19.75        3.17     11.46 o 
  -1   1   2     1605.81     1342.07     33.43 o 
   0   1   2      321.60      307.76     14.35 o 
   1   1   2    12635.85    12728.96    537.21 o 
   2   1   2     7428.75     7975.10    179.25 o 
   3   1   2     3014.63     3226.87    108.18 o 
   4   1   2      581.75      440.60     48.68 o 
   5   1   2       20.87      -32.73     31.77 o 
   6   1   2     2871.27     2761.73    120.97 o 
   7   1   2     1305.46     1407.92    160.07 o 
   8   1   2       92.23      277.59    142.74 o 
  -8   2   2        2.01       30.04    121.26 o 
  -7   2   2      519.80      457.20     89.74 o 
  -6   2   2       23.03      -14.56     45.64 o 
  -5   2   2     3281.36     3251.48    119.48 o 
  -4   2   2     5760.39     5538.99    160.06 o 
  -3   2   2    24245.28    24463.25    558.40 o 
  -2   2   2    15388.92    15819.33    319.32 o 
  -1   2   2     6087.26     5820.36    123.46 o 
   0   2   2    11110.29    11642.68    258.53 o 
   1   2   2    34927.62    28305.74   6772.54 o 
   2   2   2     9473.84    10287.22    227.98 o 
   3   2   2     5603.91     5933.05    212.45 o 
   4   2   2       71.82       45.23     30.61 o 
   5   2   2     2649.55     2551.30    123.03 o 
   6   2   2      106.66      124.76     51.05 o 
   7   2   2      317.74      320.35    124.54 o 
   8   2   2      822.48      760.86    188.79 o 
  -8   3   2      315.63      469.45    173.00 o 
  -7   3   2      100.79       22.39     62.62 o 
  -6   3   2     2404.85     2308.17    106.92 o 
  -5   3   2     5006.46     4630.24    150.23 o 
  -4   3   2      730.24      851.79     69.10 o 
  -3   3   2      510.57      639.33     46.62 o 
  -2   3   2     2483.74     2623.31     69.24 o 
  -1   3   2      215.36      213.87     20.48 o 
   0   3   2    12434.24    14180.23    528.72 o 
   1   3   2     7433.89     7049.00   1131.53 o 
   2   3   2     1216.87     1099.03     60.39 o 
   3   3   2    38259.44    36924.39    876.47 o 
   4   3   2    13708.29    14115.46    467.18 o 
   5   3   2      155.57       86.42     47.44 o 
   6   3   2      448.54      472.96    114.46 o 
   7   3   2     2552.44     2406.48    206.33 o 
   8   3   2      117.25      236.81    139.02 o 
  -8   4   2      645.82      998.55    201.07 o 
  -7   4   2       15.62       43.18     63.89 o 
  -6   4   2     1330.75     1448.32    108.10 o 
  -5   4   2        2.12       41.68     38.80 o 
  -4   4   2        0.62       11.03     49.32 o 
  -3   4   2    23471.42    24455.25    660.28 o 
  -2   4   2     7356.71     7405.77    187.06 o 
  -1   4   2     5391.24     5027.64    133.02 o 
   0   4   2    50685.70    53242.86   1770.20 o 
   1   4   2    22696.19    21227.50   3834.89 o 
   2   4   2     7667.81     7589.67    284.59 o 
   3   4   2      994.96     1105.73     58.56 o 
   4   4   2     1714.75     1608.42     61.97 o 
   5   4   2      140.75      115.52     34.75 o 
   6   4   2     2922.31     2840.80    123.89 o 
   7   4   2      577.58      574.48    158.31 o 
   8   4   2       64.97      -32.67    129.15 o 
  -8   5   2        8.36       26.60     96.48 o 
  -7   5   2     2205.10     2259.88    136.23 o 
  -6   5   2     1114.71     1295.05    113.80 o 
  -5   5   2      755.28     1039.43     71.10 o 
  -4   5   2     6604.10     6167.52    169.03 o 
  -3   5   2     6313.87     6632.58    170.15 o 
  -2   5   2    20605.00    20933.09    478.71 o 
  -1   5   2      550.17      594.72     75.07 o 
   0   5   2    57786.63    58966.54   1496.87 o 
   1   5   2       21.76       79.79     34.37 o 
   2   5   2     1092.05     1102.15     78.07 o 
   3   5   2     2318.98     2553.48     75.88 o 
   4   5   2    15310.35    14678.81    332.92 o 
   5   5   2     8839.51     8435.28    212.18 o 
   6   5   2       45.97       78.91     42.03 o 
   7   5   2      139.38      -15.13    100.86 o 
   8   5   2       45.50      -99.77    114.90 o 
  -8   6   2      170.99      264.22    112.52 o 
  -7   6   2      388.60      816.87    104.51 o 
  -6   6   2      230.82      260.59     69.26 o 
  -5   6   2    13930.38    13179.15    402.52 o 
  -4   6   2      599.95      560.29     44.13 o 
  -3   6   2       20.14       -7.14     17.72 o 
  -2   6   2     1315.24     1432.31     59.18 o 
  -1   6   2    43513.30    41936.35   1399.98 o 
   0   6   2     1447.99     1553.13     40.51 o 
   1   6   2      519.21      570.09     51.78 o 
   2   6   2      363.09      341.79     28.33 o 
   3   6   2    14336.10    15146.60    476.94 o 
   4   6   2      544.53      672.50     47.19 o 
   5   6   2     3843.25     3931.83    281.89 o 
   6   6   2      644.78      724.42     77.49 o 
   7   6   2      153.98      121.69    133.32 o 
   8   6   2       27.59     -127.89     85.26 o 
  -8   7   2        0.40      -89.42     92.58 o 
  -7   7   2     5309.64     5839.06    247.55 o 
  -6   7   2       17.20       18.46     54.86 o 
  -5   7   2      621.03      709.99     90.03 o 
  -4   7   2      271.17      342.07     57.82 o 
  -3   7   2    17252.79    16407.03    381.78 o 
  -2   7   2       19.54        9.08     19.09 o 
  -1   7   2     2332.44     2875.59     88.15 o 
   0   7   2    12376.35    13001.63    254.85 o 
   1   7   2      124.36      196.23     29.71 o 
   2   7   2      471.65      449.63     32.38 o 
   3   7   2     1468.99     1441.31     98.54 o 
   4   7   2       16.03       23.43     25.05 o 
   5   7   2    14152.75    14451.30    745.80 o 
   6   7   2        2.36      -56.33     44.17 o 
   7   7   2       81.26      -30.81     60.83 o 
   8   7   2       33.71        5.04    136.38 o 
  -8   8   2      176.33      -28.70     96.58 o 
  -7   8   2        4.05       31.67     84.66 o 
  -6   8   2     1103.33      971.45    101.56 o 
  -5   8   2     4586.53     4628.78    185.24 o 
  -4   8   2      913.32     1045.54     82.27 o 
  -3   8   2       42.06       83.23     20.08 o 
  -2   8   2      545.18      632.95     44.93 o 
  -1   8   2    40799.69    41377.12    916.85 o 
   0   8   2     3543.61     3442.89     95.93 o 
   1   8   2     1592.36     1468.57     52.66 o 
   2   8   2     1301.92     1422.05     52.65 o 
   3   8   2    10377.66    10660.06    376.05 o 
   4   8   2     2698.36     2744.24     85.00 o 
   5   8   2      822.43     1167.59     63.89 o 
   6   8   2      952.96     1051.49     93.29 o 
   7   8   2      326.62      406.90     87.03 o 
   8   8   2      235.19      100.64    141.21 o 
  -8   9   2        6.95      -43.64    100.94 o 
  -7   9   2      855.59     1026.72    146.59 o 
  -6   9   2     2059.16     2184.07    129.44 o 
  -5   9   2     4574.19     4698.07    187.52 o 
  -4   9   2     5861.87     5601.38    201.04 o 
  -3   9   2     2403.69     2488.30     95.55 o 
  -2   9   2    12900.58    12697.97    269.01 o 
  -1   9   2       40.09       69.44     18.25 o 
   0   9   2    10380.95    10909.34    259.54 o 
   1   9   2     9918.77    10520.43    252.23 o 
   2   9   2      272.27      353.92     48.45 o 
   3   9   2     9246.23     9666.34    239.34 o 
   4   9   2    14047.34    13967.94    300.74 o 
   5   9   2     1947.96     1795.47     77.39 o 
   6   9   2       26.74        4.62     49.02 o 
   7   9   2      541.96      841.68    102.40 o 
  -8  10   2      211.36      331.53    184.84 o 
  -7  10   2      369.66      308.95    110.20 o 
  -6  10   2     1476.08     1541.99    180.91 o 
  -5  10   2      483.56      847.81    123.24 o 
  -4  10   2       80.49       62.67     44.85 o 
  -3  10   2    15658.36    14697.96    364.77 o 
  -2  10   2    12602.82    11811.88    253.75 o 
  -1  10   2       19.90       -3.12     14.26 o 
   0  10   2     8555.75     8991.38    221.92 o 
   1  10   2    36098.86    39011.14   1001.28 o 
   2  10   2     2239.04     2249.47     76.06 o 
   3  10   2     1002.34     1039.27     62.62 o 
   4  10   2     4353.38     4402.67    167.61 o 
   5  10   2      291.97      377.48     92.90 o 
   6  10   2     1756.44     1786.91    107.02 o 
   7  10   2      621.66      868.17    104.70 o 
  -7  11   2      212.06      164.77    100.72 o 
  -6  11   2      813.32      807.76    101.61 o 
  -5  11   2     4052.04     3755.51    165.50 o 
  -4  11   2     1251.35     1242.40     87.50 o 
  -3  11   2      223.10      354.56     33.23 o 
  -2  11   2       87.79      126.94     34.78 o 
  -1  11   2      931.59      727.22     33.34 o 
   0  11   2     7055.13     6915.62    209.58 o 
   1  11   2    13170.98    14097.84    609.39 o 
   2  11   2     6453.30     6366.76    168.66 o 
   3  11   2    10983.52    10646.89    264.43 o 
   4  11   2     4009.51     3636.03    187.74 o 
   5  11   2      120.98       57.55     60.47 o 
   6  11   2     1134.30     1359.73    144.34 o 
   7  11   2     1801.32     2185.95    314.32 o 
  -7  12   2       23.07      -62.81     93.03 o 
  -6  12   2       28.16      -25.45     55.98 o 
  -5  12   2     1840.84     1813.13    111.87 o 
  -4  12   2     7009.79     6811.30    273.85 o 
  -3  12   2     7489.95     7004.64    200.62 o 
  -2  12   2     8884.34     8911.39    178.50 o 
  -1  12   2      644.52      529.35     35.68 o 
   0  12   2    16506.43    16014.58    411.46 o 
   1  12   2    17420.96    17240.24    582.90 o 
   2  12   2     4934.81     5130.23    144.98 o 
   3  12   2     2839.76     2606.18     91.44 o 
   4  12   2      430.58      404.83     77.77 o 
   5  12   2      218.55      123.75     70.40 o 
   6  12   2        0.28       65.54     75.65 o 
   7  12   2      286.47      300.99    110.21 o 
  -7  13   2      103.71      -61.21     75.00 o 
  -6  13   2      132.74       94.84     56.90 o 
  -5  13   2      507.61      758.51    121.31 o 
  -4  13   2     9114.52     9793.57    508.78 o 
  -3  13   2     1387.84     1169.52     61.08 o 
  -2  13   2     2733.39     2790.73     75.14 o 
  -1  13   2      116.28       99.37     27.81 o 
   0  13   2    10896.77    10474.35    424.91 o 
   1  13   2      842.21     1023.00    108.84 o 
   2  13   2     8324.19     8283.89    216.05 o 
   3  13   2     2124.82     2052.80     79.66 o 
   4  13   2      108.40       30.31     52.91 o 
   5  13   2       35.17      -37.67     58.67 o 
   6  13   2     2184.20     2235.05    174.54 o 
   7  13   2       49.34      102.72    114.35 o 
  -7  14   2      225.87      169.54     87.41 o 
  -6  14   2      625.52      612.36     93.52 o 
  -5  14   2      493.06      647.18     90.96 o 
  -4  14   2     9780.05     9838.26    341.62 o 
  -3  14   2     1493.85     1485.42     66.02 o 
  -2  14   2     9747.75     9347.74    196.09 o 
  -1  14   2     1430.35     1279.73     57.40 o 
   0  14   2    11363.39    11287.02    503.28 o 
   1  14   2     4673.76     4567.05    209.99 o 
   2  14   2     5580.06     5611.31    161.32 o 
   3  14   2     1151.44     1032.70     68.11 o 
   4  14   2     1335.92     1176.72     77.12 o 
   5  14   2      995.34     1198.57    136.06 o 
   6  14   2      147.18      127.64     82.93 o 
   7  14   2       10.81      -55.87     87.35 o 
  -7  15   2      111.49      123.95     84.09 o 
  -6  15   2      638.38      848.92    103.39 o 
  -5  15   2     1266.44     1535.37     96.83 o 
  -4  15   2     5060.02     4809.49    211.48 o 
  -3  15   2      463.67      511.88     49.08 o 
  -2  15   2      550.90      780.37     44.60 o 
  -1  15   2       60.12       88.03     45.01 o 
   0  15   2      438.24      398.53     48.19 o 
   1  15   2      176.17      226.71     93.74 o 
   2  15   2     8842.78     8690.86    289.47 o 
   3  15   2     4784.76     4303.18    135.22 o 
   4  15   2      998.45     1041.67    125.10 o 
   5  15   2       45.31       70.44     79.25 o 
   6  15   2     1048.64     1074.00    142.47 o 
   7  15   2     1059.31     1014.39    154.72 o 
  -7  16   2      324.37      303.19     98.20 o 
  -6  16   2      219.28      485.96     91.34 o 
  -5  16   2      786.90     1022.33     86.72 o 
  -4  16   2      825.54      928.85     74.96 o 
  -3  16   2    10583.88    10186.73    284.34 o 
  -2  16   2     3797.67     3501.17    107.24 o 
  -1  16   2     3399.70     3331.96    138.65 o 
   0  16   2     6650.00     6618.15    190.04 o 
   1  16   2    21068.43    23551.12   1145.86 o 
   2  16   2     1395.71     1422.06     73.49 o 
   3  16   2     1546.31     1414.78     71.84 o 
   4  16   2       65.92       31.70     63.67 o 
   5  16   2     1007.66     1198.89    137.77 o 
   6  16   2      478.09      412.89    124.98 o 
   7  16   2       93.96      135.81    108.84 o 
  -7  17   2       20.69       55.27    135.14 o 
  -6  17   2     1828.96     2054.76    161.15 o 
  -5  17   2     2129.41     2068.99    116.67 o 
  -4  17   2      178.92      125.56     48.12 o 
  -3  17   2      164.86      144.81     37.88 o 
  -2  17   2     4413.01     4174.70    123.26 o 
  -1  17   2        0.30      -42.36     28.24 o 
   0  17   2     9202.17     9399.08    387.79 o 
   1  17   2     2022.73     2796.79    240.21 o 
   2  17   2      637.10      522.71     55.73 o 
   3  17   2     5269.25     4650.76    309.39 o 
   4  17   2     4417.16     4285.36    224.45 o 
   5  17   2      527.41      435.21    106.68 o 
   6  17   2      104.83      277.11    154.58 o 
   7  17   2      939.77     1010.32    157.92 o 
  -7  18   2        2.80       83.13     79.81 o 
  -6  18   2      854.04     1174.74    117.32 o 
  -5  18   2     1114.20     1227.09    113.78 o 
  -4  18   2      980.36     1126.89     83.97 o 
  -3  18   2     1729.31     1694.85    100.26 o 
  -2  18   2     3164.76     2782.12    115.77 o 
  -1  18   2     2243.62     1956.20     92.96 o 
   0  18   2      629.66      985.45    147.01 o 
   1  18   2     2830.37     3067.38    153.18 o 
   2  18   2        3.41      -29.96     33.41 o 
   3  18   2      259.79      278.32     61.29 o 
   4  18   2     1214.95     1375.94    146.13 o 
   5  18   2       81.84       72.75     80.81 o 
   6  18   2     2221.20     2206.81    261.70 o 
  -6  19   2      667.20      800.10    104.33 o 
  -5  19   2      240.39      384.84     67.19 o 
  -4  19   2      327.97      254.31     56.27 o 
  -3  19   2     2090.26     1818.37    105.48 o 
  -2  19   2     2034.74     1952.67     97.77 o 
  -1  19   2      241.35      304.85     51.20 o 
   0  19   2     7112.07     7454.82    349.72 o 
   1  19   2     1238.67     1483.81     89.69 o 
   2  19   2       86.71       17.52     47.88 o 
   3  19   2     1220.06     1244.17    108.96 o 
   4  19   2     2732.55     2599.37    242.51 o 
   5  19   2     4120.34     4025.44    232.03 o 
   6  19   2        8.76       17.65     90.29 o 
  -6  20   2        0.48       55.14     80.03 o 
  -5  20   2     3490.78     3529.82    178.78 o 
  -4  20   2      232.78      232.77     74.43 o 
  -3  20   2        2.36       21.36     43.85 o 
  -2  20   2       18.59      -43.03     38.81 o 
  -1  20   2    20797.34    19492.52   1374.12 o 
   0  20   2      109.40      221.20     48.86 o 
   1  20   2     1034.75     1218.11     81.20 o 
   2  20   2        6.80      -11.64     41.89 o 
   3  20   2     5324.34     5119.18    351.82 o 
   4  20   2        9.93       32.93     73.08 o 
   5  20   2      895.71     1049.70    160.61 o 
   6  20   2      189.97       79.59    110.84 o 
  -6  21   2      144.56      164.68    110.79 o 
  -5  21   2        2.71       30.69     84.33 o 
  -4  21   2     1066.41     1042.33    114.26 o 
  -3  21   2     2731.67     2223.56    140.93 o 
  -2  21   2      788.47      704.39     76.95 o 
   0  21   2     2384.35     2084.34    193.37 o 
   1  21   2     1351.77     1512.81     91.82 o 
   2  21   2      266.41      204.72     55.86 o 
   3  21   2      184.05      246.91     88.58 o 
   4  21   2      749.82      569.58    117.17 o 
   5  21   2     3253.39     2635.51    189.91 o 
   6  21   2       11.36       57.42     97.43 o 
  -6  22   2      683.22      726.99    169.93 o 
  -5  22   2      403.17      438.75    116.37 o 
  -4  22   2      212.59      220.00     74.95 o 
  -3  22   2     1458.41     1483.42    147.52 o 
  -2  22   2     1223.21     1159.96     96.48 o 
  -1  22   2     5669.73     5256.32    241.70 o 
   0  22   2     1222.35     1544.03     93.74 o 
   1  22   2     1216.00     1244.72    118.46 o 
   2  22   2      267.14      177.79     71.37 o 
   3  22   2      151.01      186.75     97.57 o 
   4  22   2     2088.45     2292.62    185.97 o 
   5  22   2       71.43      110.01     94.32 o 
   6  22   2      466.70      236.05    114.98 o 
  -6  23   2      462.57      515.92    156.23 o 
  -5  23   2      568.43      543.47    126.20 o 
  -4  23   2      814.49      543.02     96.71 o 
  -3  23   2      163.97      107.53     66.85 o 
  -2  23   2     2444.85     2138.29    193.09 o 
  -1  23   2        1.36       51.12     49.73 o 
   0  23   2     5630.49     6241.26    294.84 o 
   1  23   2     1003.40     1400.84     95.77 o 
   2  23   2      676.30      628.24     89.81 o 
   3  23   2     2070.73     1897.69    154.50 o 
   4  23   2     2400.55     2045.05    283.73 o 
   5  23   2      152.18      172.33    104.48 o 
  -5  24   2      329.91      393.02    124.89 o 
  -4  24   2       45.22        9.70     63.90 o 
  -3  24   2     5427.88     4464.60    234.46 o 
  -2  24   2     1472.01     1602.62    175.30 o 
  -1  24   2      329.79      339.88     67.64 o 
   0  24   2     1845.06     2111.13    104.39 o 
   1  24   2     5609.87     6657.09    454.76 o 
   2  24   2      429.87      421.88     78.94 o 
   3  24   2     1317.43     1614.48    171.73 o 
   4  24   2      207.77      153.03     98.35 o 
   5  24   2       89.84      -46.94     85.17 o 
  -5  25   2     1062.18     1004.31    290.42 o 
  -4  25   2      796.98      854.77    137.31 o 
  -3  25   2      197.24      160.45     78.83 o 
  -2  25   2      143.12       90.28     61.09 o 
  -1  25   2       15.20      -57.32     49.68 o 
   0  25   2       18.41      -25.72     47.21 o 
   1  25   2      178.65      329.42     64.05 o 
   2  25   2     1590.37     1797.59    162.49 o 
   3  25   2     2367.19     2441.54    196.03 o 
   4  25   2      480.70      299.01    112.94 o 
   5  25   2      110.21      192.55    112.10 o 
  -5  26   2      157.82      218.73    109.07 o 
  -4  26   2     1510.90     1892.67    178.27 o 
  -3  26   2      528.03      290.76     83.13 o 
  -2  26   2      846.15      834.16    123.18 o 
  -1  26   2      273.17      185.24     66.38 o 
   0  26   2     1512.27     1763.04    130.23 o 
   1  26   2     1232.73     1479.88    109.36 o 
   2  26   2     1554.88     1825.22    220.25 o 
   3  26   2      134.40      122.95    101.41 o 
   4  26   2      282.28      254.70    100.86 o 
   5  26   2       13.23     -108.27     89.53 o 
  -4  27   2     2415.57     2197.27    195.03 o 
  -3  27   2       11.73      -76.69     80.72 o 
  -2  27   2     1667.65     1786.37    135.39 o 
  -1  27   2       10.39      -79.75     53.17 o 
   0  27   2      851.11     1175.21    117.64 o 
   1  27   2       41.76       71.97     57.49 o 
   2  27   2     4241.34     4002.69    372.32 o 
   3  27   2        9.83      -33.61     85.34 o 
   4  27   2        0.80     -117.60     89.38 o 
  -4  28   2      781.95      999.88    152.17 o 
  -3  28   2     1537.95     1017.29    160.08 o 
  -2  28   2      572.69      361.83    100.39 o 
  -1  28   2      623.42      667.38    115.27 o 
   0  28   2     1064.07     1257.97    122.67 o 
   1  28   2     1229.03     1246.45    124.88 o 
   2  28   2      448.83      885.17    281.76 o 
   3  28   2      329.22      420.68    116.42 o 
   4  28   2      179.17       91.98    109.74 o 
  -4  29   2      219.19      310.54    117.54 o 
  -3  29   2      144.03      115.35     83.94 o 
  -2  29   2       48.32        1.13     84.46 o 
  -1  29   2       54.33       43.83     78.09 o 
   0  29   2      115.13      152.81     73.50 o 
   1  29   2       50.57      179.36    140.77 o 
   2  29   2      602.26      830.97    139.79 o 
   3  29   2      994.23     1192.30    165.82 o 
   4  29   2      199.27      167.84    110.69 o 
  -3  30   2     1013.05     1073.94    236.81 o 
  -2  30   2      886.94      723.19    113.34 o 
  -1  30   2       46.71      -14.46     70.57 o 
   0  30   2      438.60      487.71     95.49 o 
   1  30   2     1366.58     1712.48    256.11 o 
   2  30   2       13.22      -33.00     83.09 o 
   3  30   2       39.09       29.83    101.01 o 
  -3  31   2        0.40      -25.07     92.71 o 
  -2  31   2      819.44      746.26    122.61 o 
  -1  31   2        0.99       65.48     75.25 o 
   0  31   2     1145.02     1415.88    139.88 o 
   1  31   2       61.05      -43.20    125.42 o 
   2  31   2       79.37      144.51    123.12 o 
   3  31   2      498.36      375.01    132.80 o 
  -2  32   2      293.62      344.31    138.75 o 
  -1  32   2     1263.12     1581.85    168.70 o 
   0  32   2       45.34       56.60     73.14 o 
   1  32   2        7.25      -81.35    123.23 o 
   2  32   2      103.20       71.48    137.92 o 
  -1  33   2       66.80      169.17     88.95 o 
   0  33   2       77.15       25.65    139.89 o 
   1  33   2      380.73      312.68    167.74 o 
  -7   0   3      626.99     1031.66    190.32 o 
  -5   0   3    14097.33    14132.39    509.11 o 
  -3   0   3       83.60       12.24     32.37 o 
  -1   0   3    63229.88    65267.34   2636.26 o 
   1   0   3     9361.86     9773.43    394.24 o 
   3   0   3     7215.51     7282.83    193.24 o 
   5   0   3      586.28     1021.37    110.73 o 
   7   0   3     2320.36     2330.38    211.37 o 
  -8   1   3       25.74       33.76     92.49 o 
  -7   1   3     1882.71     1882.69    151.85 o 
  -6   1   3     2235.87     2141.23    105.74 o 
  -5   1   3     1117.59     1402.87     78.47 o 
  -4   1   3     1078.91      851.39     73.99 o 
  -3   1   3      736.20      576.35     49.75 o 
  -2   1   3    14037.42    13576.99    271.86 o 
  -1   1   3     5401.86     5533.37    119.12 o 
   0   1   3    14397.47    15301.37    338.01 o 
   1   1   3    72617.59    76901.15   1946.96 o 
   2   1   3       14.28       38.06     17.15 o 
   3   1   3     1242.18     1280.66     36.79 o 
   4   1   3       60.62       25.14     23.93 o 
   5   1   3    12394.97    12059.65    280.83 o 
   6   1   3      657.03      789.09     99.43 o 
   7   1   3       25.11      120.90     76.90 o 
  -8   2   3       18.66      -47.61     85.70 o 
  -7   2   3       14.72       -8.89     71.77 o 
  -6   2   3       22.92      257.16     66.57 o 
  -5   2   3     3277.87     2826.09    111.51 o 
  -4   2   3     4319.63     3932.44    162.58 o 
  -3   2   3     4445.06     4307.53    110.96 o 
  -2   2   3     5450.48     5259.10    109.70 o 
  -1   2   3    32828.25    34607.32    667.42 o 
   0   2   3    26190.41    28945.40    625.61 o 
   1   2   3     3614.51     3783.53    154.70 o 
   2   2   3    11924.49    11712.67    308.23 o 
   3   2   3       27.95       45.46     29.96 o 
   4   2   3     4950.83     5121.19    134.31 o 
   5   2   3      350.34      372.89     38.99 o 
   6   2   3     5087.73     4975.52    216.48 o 
   7   2   3     1120.14     1419.98    194.05 o 
   8   2   3       64.36       37.93    126.30 o 
  -8   3   3        0.96      -38.83     91.09 o 
  -7   3   3      380.73      311.96     89.63 o 
  -6   3   3     7382.39     6655.86    247.42 o 
  -5   3   3     2660.61     2819.30    111.55 o 
  -4   3   3      835.26      953.74     59.00 o 
  -3   3   3      945.55     1136.64     66.51 o 
  -2   3   3    17072.34    16093.91    295.57 o 
  -1   3   3     1484.55     1491.12     42.74 o 
   0   3   3    16532.95    17892.61    392.71 o 
   1   3   3     4440.79     4341.91    125.99 o 
   2   3   3      503.57      614.22     32.91 o 
   3   3   3    20426.99    22361.88    589.54 o 
   4   3   3     3792.47     3421.75     99.00 o 
   5   3   3       47.08       40.71     35.64 o 
   6   3   3     1753.48     1830.19    121.82 o 
   7   3   3      781.82      723.15    154.36 o 
   8   3   3      114.60      151.51    129.37 o 
  -8   4   3        2.05       61.17     93.53 o 
  -7   4   3     1095.31     1223.34    125.01 o 
  -6   4   3      351.06      517.48     83.43 o 
  -5   4   3      509.85      436.22     56.67 o 
  -4   4   3     6096.99     5555.32    162.61 o 
  -3   4   3    37475.58    36311.94    719.18 o 
  -2   4   3     7872.29     7693.03    171.03 o 
  -1   4   3     1371.86     1327.32     47.00 o 
   0   4   3    15392.43    15932.53    352.93 o 
   1   4   3    21353.21    22515.60    704.94 o 
   2   4   3     1634.39     1387.25     76.42 o 
   3   4   3      804.68      824.14     49.60 o 
   4   4   3        1.78       34.64     26.27 o 
   5   4   3     1099.82     1094.35     64.97 o 
   6   4   3     1431.92     1526.16    125.32 o 
   7   4   3       51.76      103.93    113.58 o 
   8   4   3      201.04      215.08     94.50 o 
  -8   5   3      990.26      966.31    209.62 o 
  -7   5   3       63.29       36.19     71.67 o 
  -6   5   3      236.43      288.47     73.03 o 
  -5   5   3      756.75      709.28     84.64 o 
  -4   5   3     3256.82     3112.07    108.50 o 
  -3   5   3     6414.73     6401.92    153.36 o 
  -2   5   3      392.87      391.99     48.57 o 
  -1   5   3     3096.51     3646.22     86.59 o 
   0   5   3      195.68      170.24     20.46 o 
   1   5   3      443.63      531.82     44.97 o 
   2   5   3    16864.74    16901.25   1356.17 o 
   3   5   3    15943.78    15820.69    568.36 o 
   4   5   3     8153.43     8731.73    271.29 o 
   5   5   3     2600.35     2539.87    101.56 o 
   6   5   3      834.95      951.72    109.38 o 
   7   5   3     1180.16     1342.49    369.91 o 
   8   5   3      131.26      128.48    158.53 o 
  -8   6   3       19.86      448.18    164.01 o 
  -7   6   3       75.16       84.81     73.47 o 
  -6   6   3      856.28      771.73     93.44 o 
  -5   6   3     1120.92     1227.01    101.61 o 
  -4   6   3     5812.46     5391.38    160.12 o 
  -3   6   3     2707.59     2644.91     80.57 o 
  -2   6   3    21646.72    20852.41    484.31 o 
  -1   6   3     1376.97     1548.69     50.30 o 
   0   6   3      323.72      280.61     24.98 o 
   1   6   3      184.14      164.04     22.64 o 
   2   6   3    30480.59    28634.16   2094.78 o 
   3   6   3      195.24      171.72     33.02 o 
   4   6   3    10677.49    10755.86    306.89 o 
   5   6   3      630.55      629.02     59.74 o 
   6   6   3      360.84      299.99     58.19 o 
   7   6   3        0.31      -88.37     92.09 o 
   8   6   3     1622.74     2013.12    629.30 o 
  -8   7   3     1893.67     2057.22    187.43 o 
  -7   7   3        0.07       27.65     66.53 o 
  -6   7   3        0.37      -62.99     50.81 o 
  -5   7   3       22.62       84.38     51.47 o 
  -4   7   3     8185.35     7512.92    206.98 o 
  -3   7   3     1796.55     1656.99     61.52 o 
  -2   7   3     9048.60     9039.79    232.42 o 
  -1   7   3       42.29       60.79     18.34 o 
   0   7   3    10315.27    10442.70    286.54 o 
   1   7   3     5770.23     5629.57    166.85 o 
   2   7   3    29862.59    29048.73   1768.49 o 
   3   7   3       61.44       44.60     23.61 o 
   4   7   3    14086.12    12930.57    553.59 o 
   5   7   3        0.80      -30.16     48.34 o 
   6   7   3      378.11      365.26     65.49 o 
   7   7   3      113.30      -77.62    102.40 o 
  -8   8   3       77.57      174.58    101.89 o 
  -7   8   3     1102.77     1301.97    127.52 o 
  -6   8   3      368.43      320.14    109.67 o 
  -5   8   3      687.62      825.85    124.02 o 
  -4   8   3     2625.44     2464.61    119.58 o 
  -3   8   3    15963.15    15401.84    378.18 o 
  -2   8   3    20714.44    20332.12    477.21 o 
  -1   8   3     1895.34     1631.65     50.50 o 
   0   8   3        4.24        1.82     10.15 o 
   1   8   3     5320.41     4937.67    208.32 o 
   2   8   3    16169.21    17151.27    840.63 o 
   3   8   3      237.71      191.21     43.00 o 
   4   8   3     4736.08     4506.18    222.89 o 
   5   8   3      385.10      367.20     58.39 o 
   6   8   3       12.33       -0.97     75.87 o 
   7   8   3       31.55     -146.47    117.97 o 
  -8   9   3      281.00      180.12    135.62 o 
  -7   9   3      186.01      282.22     81.88 o 
  -6   9   3     1722.78     1698.55    115.45 o 
  -5   9   3     1500.14     1625.14    109.87 o 
  -4   9   3     1715.84     1956.49    105.64 o 
  -3   9   3     1226.95     1517.17     75.22 o 
  -2   9   3      210.28      294.40     37.69 o 
  -1   9   3     6332.83     6430.67    147.31 o 
   0   9   3     3790.30     3694.01     86.95 o 
   1   9   3     9598.29     8453.98    208.73 o 
   2   9   3     9679.95     9527.77    271.19 o 
   3   9   3    17936.11    18081.55    487.69 o 
   4   9   3     4056.13     4285.35    153.27 o 
   5   9   3     1013.12     1095.78     86.04 o 
   6   9   3     1368.41     1572.68    138.50 o 
   7   9   3     1117.10      982.10    194.49 o 
  -7  10   3      886.42      972.36    117.89 o 
  -6  10   3      219.98      337.08     76.10 o 
  -5  10   3      704.23      714.11     85.25 o 
  -4  10   3     5535.94     4895.71    187.00 o 
  -3  10   3    25709.46    24999.36    589.14 o 
  -2  10   3     1754.19     1804.47    113.94 o 
  -1  10   3      539.22      500.13     62.16 o 
   0  10   3    16311.13    16855.54    388.49 o 
   1  10   3    19374.11    20179.57    461.83 o 
   2  10   3     3272.79     3180.44     97.03 o 
   3  10   3       42.95       64.29     27.20 o 
   4  10   3     2471.80     2382.99    119.17 o 
   5  10   3      883.30      957.47    130.10 o 
   6  10   3     3269.83     3258.95    217.62 o 
   7  10   3       54.37       30.04    113.58 o 
  -7  11   3      689.78      706.09    131.71 o 
  -6  11   3     4196.86     3980.34    184.00 o 
  -5  11   3      536.13      564.81     83.27 o 
  -4  11   3      574.02      578.63     93.07 o 
  -3  11   3      251.03      274.55     43.30 o 
  -2  11   3    21686.56    20555.33    555.85 o 
  -1  11   3     1652.67     1632.91     49.37 o 
   0  11   3    13113.75    13707.40    325.19 o 
   1  11   3    14972.63    15497.28    375.78 o 
   2  11   3       41.16       45.43     21.65 o 
   3  11   3     2741.04     2463.24     86.42 o 
   4  11   3      368.16      226.63     49.90 o 
   5  11   3     1263.46     1269.45     85.93 o 
   6  11   3      978.27     1239.50    149.76 o 
   7  11   3      187.49      235.93    100.20 o 
  -7  12   3      165.87      251.04    126.63 o 
  -6  12   3       76.42      196.52     72.49 o 
  -5  12   3     3234.95     2944.17    146.40 o 
  -4  12   3      913.09      992.46     92.28 o 
  -3  12   3     1816.12     1790.20     85.73 o 
  -2  12   3        5.14       72.14     36.15 o 
  -1  12   3    22196.02    22785.69    411.25 o 
   0  12   3     7374.74     7528.92    207.42 o 
   1  12   3     3655.70     4008.62    198.03 o 
   2  12   3     8330.50     7837.33    203.95 o 
   3  12   3      589.11      553.60     46.21 o 
   4  12   3      940.54      914.53     77.44 o 
   5  12   3      472.76      488.74     91.86 o 
   6  12   3     2074.55     2324.07    161.57 o 
   7  12   3      864.82     1159.18    254.02 o 
  -7  13   3     1231.09     1417.13    271.02 o 
  -6  13   3      407.08      336.15     83.75 o 
  -5  13   3      261.39      547.15     78.70 o 
  -4  13   3       81.82       37.41     47.34 o 
  -3  13   3      734.83      665.75     69.68 o 
  -2  13   3      609.41      683.57     47.77 o 
  -1  13   3        2.34       74.30     26.83 o 
   0  13   3        1.94      -18.95     21.89 o 
   1  13   3    17205.07    17127.01    406.81 o 
   2  13   3       41.20        7.34     33.58 o 
   3  13   3       11.94      -47.48     31.65 o 
   4  13   3       57.66       72.64     43.41 o 
   5  13   3     9506.80     8981.03    370.87 o 
   6  13   3       38.71       45.43     98.01 o 
   7  13   3      211.13      202.08    103.49 o 
  -7  14   3      406.12      584.29    104.95 o 
  -6  14   3       34.52       67.23     82.92 o 
  -5  14   3     6914.79     6626.96    418.14 o 
  -4  14   3      563.05      523.46     98.88 o 
  -3  14   3      104.16       -1.84     34.28 o 
  -2  14   3       10.57       -6.71     23.58 o 
  -1  14   3    35520.16    37388.80    876.41 o 
   0  14   3      670.51      647.32     52.55 o 
   1  14   3     1095.55     1573.87    249.74 o 
   2  14   3     2066.99     1932.11     94.18 o 
   3  14   3      145.91      115.75     54.94 o 
   4  14   3      956.50      900.61    102.42 o 
   5  14   3       77.11      395.56    128.93 o 
   6  14   3      307.28      283.17    102.87 o 
   7  14   3     1213.61     1301.76    549.05 o 
  -7  15   3      888.34     1129.89    190.09 o 
  -6  15   3     2271.58     2369.20    118.47 o 
  -5  15   3      748.24      993.31     83.11 o 
  -4  15   3      389.01      341.07     55.09 o 
  -3  15   3       90.30       32.71     30.67 o 
  -2  15   3     5681.17     5754.74    148.34 o 
  -1  15   3      568.12      719.93    104.37 o 
   0  15   3     3898.75     3862.73    202.46 o 
   1  15   3    17646.26    18763.63    624.74 o 
   2  15   3       23.16       48.71     32.29 o 
   3  15   3     2429.26     2168.51    105.51 o 
   4  15   3      967.04     1010.59     83.72 o 
   5  15   3     3900.76     3507.36    257.20 o 
   6  15   3      597.05      491.93    112.49 o 
   7  15   3        0.04      -66.68     90.97 o 
  -7  16   3      110.31      108.19     86.44 o 
  -6  16   3      682.40     1219.02    104.86 o 
  -5  16   3      197.05      197.09     57.04 o 
  -4  16   3     2791.01     2641.69    117.07 o 
  -3  16   3     5522.66     5476.80    226.51 o 
  -2  16   3       14.64       -9.75     27.37 o 
  -1  16   3      746.75      798.05     53.90 o 
   0  16   3    11572.25    10790.54    364.43 o 
   1  16   3     3236.32     3979.22    428.81 o 
   2  16   3     5575.47     5515.38    229.14 o 
   3  16   3      109.57       16.86     54.38 o 
   4  16   3     2524.79     2169.41    109.58 o 
   5  16   3      250.12      158.88     78.14 o 
   6  16   3     1924.24     1784.71    163.62 o 
   7  16   3      281.91      202.09    112.03 o 
  -7  17   3      198.56      219.64     92.49 o 
  -6  17   3     1833.01     2056.65    138.05 o 
  -5  17   3      780.53      935.91     85.56 o 
  -4  17   3        3.45       15.84     45.25 o 
  -3  17   3     1000.92     1257.17    111.62 o 
  -2  17   3     3371.21     3064.91     99.04 o 
  -1  17   3     1084.08     1115.30     62.88 o 
   0  17   3     4987.79     4822.70    304.43 o 
   1  17   3      249.48      387.38     71.27 o 
   2  17   3     3090.55     3059.55    113.01 o 
   3  17   3     5603.23     5582.91    199.27 o 
   4  17   3     1454.58     1107.03    130.11 o 
   5  17   3      146.95      209.95     87.03 o 
   6  17   3      670.80      728.65    131.03 o 
   7  17   3      683.96      571.67    131.46 o 
  -7  18   3      537.00      542.49    111.87 o 
  -6  18   3      472.12      647.29     97.85 o 
  -5  18   3     1402.71     1446.83    124.63 o 
  -4  18   3     1011.52     1050.59    112.89 o 
  -3  18   3     7635.38     7660.57    197.12 o 
  -2  18   3     2299.07     2207.35    102.66 o 
  -1  18   3      778.96      701.88     57.30 o 
   0  18   3     2069.90     2082.29     92.60 o 
   1  18   3     1952.79     2025.51    193.15 o 
   2  18   3      919.76     1139.95    149.53 o 
   3  18   3      470.35      527.87    104.94 o 
   4  18   3      330.55      115.75     83.54 o 
   5  18   3      724.65      667.69    177.17 o 
   6  18   3      129.36       92.25    112.59 o 
  -6  19   3        4.65      -69.03     64.86 o 
  -5  19   3      531.02      699.05     81.73 o 
  -4  19   3     2444.96     2335.85    122.39 o 
  -3  19   3     1312.64     1443.37     78.24 o 
  -2  19   3     2699.36     2689.15    121.72 o 
  -1  19   3     1234.14     1136.80    127.23 o 
   0  19   3        8.95      -48.81     32.84 o 
   1  19   3     1317.14     1595.13    104.41 o 
   2  19   3     5539.69     5773.64    388.49 o 
   3  19   3     3805.65     3686.93    239.79 o 
   4  19   3     2100.24     1843.05    148.35 o 
   5  19   3      590.30      431.04    106.94 o 
   6  19   3      265.64      134.67    102.52 o 
  -6  20   3      132.65       34.98     72.61 o 
  -5  20   3        1.93      103.75     55.57 o 
  -4  20   3      694.72      752.62     78.22 o 
  -3  20   3       16.30        1.73     47.71 o 
  -2  20   3     9714.56     9659.37    294.63 o 
  -1  20   3       11.56      -56.38     37.58 o 
   0  20   3       11.08      -28.47     38.01 o 
   1  20   3       89.75       74.42     46.20 o 
   2  20   3     7752.11     8765.04    592.74 o 
   3  20   3       49.87       57.69     54.65 o 
   4  20   3     2604.98     2095.90    182.32 o 
   5  20   3      273.44      116.73     94.19 o 
   6  20   3       71.84       62.38    119.72 o 
  -6  21   3       30.52      -26.84     73.98 o 
  -5  21   3        2.22      -65.23     50.33 o 
  -4  21   3     2826.15     2674.69    244.16 o 
  -3  21   3        2.10       14.96     49.57 o 
  -2  21   3     3292.94     3575.42    162.61 o 
  -1  21   3     1021.76      824.46     80.13 o 
   0  21   3       25.34      -53.49     35.66 o 
   1  21   3      769.24      811.89    177.26 o 
   2  21   3     3539.18     3677.92    355.09 o 
   3  21   3     1196.33     1375.17    113.60 o 
   4  21   3     2274.85     2132.86    165.45 o 
   5  21   3       90.27       -9.86     83.07 o 
   6  21   3       85.64      125.90    130.46 o 
  -6  22   3       43.63      -73.52    104.24 o 
  -5  22   3      502.73      417.82    122.48 o 
  -4  22   3     1363.36     1522.25    173.63 o 
  -3  22   3     6100.88     6144.16    329.91 o 
  -2  22   3     3628.89     3158.93    202.04 o 
  -1  22   3      208.15       75.66     51.08 o 
   0  22   3     1222.88     1254.16     89.30 o 
   1  22   3     2174.96     2387.02    189.04 o 
   2  22   3      366.37      434.84     79.65 o 
   3  22   3       29.25       61.43    109.09 o 
   4  22   3      110.82       44.27     97.79 o 
   5  22   3      113.75       94.57     93.15 o 
   6  22   3      131.39       85.56    125.64 o 
  -6  23   3      587.32      845.34    297.44 o 
  -5  23   3       97.72       80.18     95.89 o 
  -4  23   3        0.89      -49.72     66.66 o 
  -3  23   3      677.16      879.73     93.17 o 
  -2  23   3      245.04      194.91     60.75 o 
  -1  23   3     1753.38     1528.33    115.77 o 
   0  23   3     1206.85     1482.05     99.65 o 
   1  23   3      324.36      387.41     65.00 o 
   2  23   3     1313.83     1396.05    207.30 o 
   3  23   3     3845.94     3757.67    222.26 o 
   4  23   3      611.18      549.42    119.34 o 
   5  23   3      185.39       92.93    101.76 o 
  -5  24   3       37.56       19.53     95.89 o 
  -4  24   3      590.42      653.24    146.43 o 
  -3  24   3     2053.34     2118.78    233.38 o 
  -2  24   3        2.32      -76.04     50.70 o 
  -1  24   3      485.24      606.63     79.64 o 
   0  24   3     4084.42     4375.19    247.47 o 
   1  24   3     1425.19     1735.98    109.80 o 
   2  24   3     1734.05     1843.46    130.88 o 
   3  24   3       15.46       86.96     87.84 o 
   4  24   3     1080.16      968.50    347.32 o 
   5  24   3      128.52       56.90    204.91 o 
  -5  25   3      336.90      605.04    224.20 o 
  -4  25   3      405.34      308.76     86.48 o 
  -3  25   3        5.56      -43.82     59.39 o 
  -2  25   3     1385.13     1147.59    142.47 o 
  -1  25   3       64.97       67.06     52.84 o 
   0  25   3      851.81     1241.51    119.16 o 
   1  25   3     2050.70     2169.07    126.06 o 
   2  25   3       49.58       -2.78     66.64 o 
   3  25   3      590.48      537.95    121.72 o 
   4  25   3       60.84       93.11     96.47 o 
   5  25   3      753.72      762.03    142.63 o 
  -5  26   3     1426.08     1652.60    195.42 o 
  -4  26   3        1.47      -76.50     75.66 o 
  -3  26   3       20.86      -88.47     58.98 o 
  -2  26   3        0.19      -70.65     74.34 o 
  -1  26   3     3404.18     3261.23    180.80 o 
   0  26   3      901.16     1030.34    157.94 o 
   1  26   3      172.46      328.86     83.82 o 
   2  26   3      528.31      690.89    131.48 o 
   3  26   3      200.93       90.22     99.28 o 
   4  26   3       40.58      -12.55     96.52 o 
   5  26   3       39.89        7.69    103.38 o 
  -4  27   3       45.68      -21.73     76.60 o 
  -3  27   3       61.63      -47.60     62.20 o 
  -2  27   3        0.06      -56.90     58.32 o 
  -1  27   3       92.49      183.33     77.70 o 
   0  27   3        0.25      -28.37     61.60 o 
   1  27   3     4549.32     4891.84    868.96 o 
   2  27   3        7.54     -117.34     82.72 o 
   3  27   3       38.98       15.95     88.24 o 
   4  27   3       47.29       37.45     97.52 o 
  -4  28   3      210.55      195.35    118.40 o 
  -3  28   3       14.12      -92.51     68.67 o 
  -2  28   3       19.74      -11.76     60.04 o 
  -1  28   3     2733.81     2567.16    152.15 o 
   0  28   3      923.53     1207.04    120.69 o 
   1  28   3       31.45      260.53     96.99 o 
   2  28   3      401.62      553.10    127.21 o 
   3  28   3       19.40      -49.62     93.04 o 
   4  28   3      464.76      330.63    122.94 o 
  -4  29   3      620.44      627.55    189.89 o 
  -3  29   3       12.37     -115.14     76.76 o 
  -2  29   3     1274.71     1160.31    114.84 o 
  -1  29   3       88.78       97.70     79.06 o 
   0  29   3     1008.47     1340.38    131.32 o 
   1  29   3      434.11      561.53    129.90 o 
   2  29   3       31.55       38.75     96.24 o 
   3  29   3      253.02      118.59    106.13 o 
  -3  30   3     1293.80     1120.49    273.25 o 
  -2  30   3       83.63       57.95     72.29 o 
  -1  30   3       13.82      -84.51     68.51 o 
   0  30   3     1271.18     1718.43    219.49 o 
   1  30   3      360.65      563.14    122.99 o 
   2  30   3      280.91      326.49    162.26 o 
   3  30   3        5.91       71.72    105.25 o 
  -2  31   3       37.31      -44.24     66.11 o 
  -1  31   3      490.47      491.25    115.07 o 
   0  31   3      234.15      278.05    110.53 o 
   1  31   3      256.05      429.77    167.96 o 
   2  31   3      214.61      299.74    161.38 o 
  -2  32   3      759.00      725.81    109.10 o 
  -1  32   3      182.54      112.59     84.96 o 
   0  32   3       21.88      -12.92     94.07 o 
   1  32   3      165.45       95.82    145.37 o 
   2  32   3      401.85      616.36    191.20 o 
   0  33   3        6.51      -89.07     88.14 o 
  -8   0   4        0.17      133.32    142.31 o 
  -6   0   4     3909.84     3418.39    285.71 o 
  -4   0   4        2.79      -55.06     36.71 o 
  -2   0   4    70756.12    66586.89   2520.73 o 
   0   0   4    50110.66    50649.94   1543.81 o 
   2   0   4    21137.04    22695.07    714.57 o 
   4   0   4    17691.86    18063.02    595.66 o 
   6   0   4      400.49      449.06    129.81 o 
  -8   1   4     1271.60     1316.99    191.97 o 
  -7   1   4      356.69      304.60    100.43 o 
  -6   1   4       11.36       61.06     58.00 o 
  -5   1   4     1884.49     1519.86     86.35 o 
  -4   1   4     1415.92     1269.36     67.26 o 
  -3   1   4     1935.23     2292.70     64.89 o 
  -2   1   4     1109.85     1498.64     57.94 o 
  -1   1   4     9335.73     9364.87    218.87 o 
   0   1   4    29445.21    30749.46    671.10 o 
   1   1   4     1298.85     1439.64     54.69 o 
   2   1   4     3974.93     4180.92    111.24 o 
   3   1   4     3582.25     3688.77    108.67 o 
   4   1   4    12711.13    13722.82    328.96 o 
   5   1   4      534.71      469.58    103.38 o 
   6   1   4       21.49      -47.92     56.19 o 
   7   1   4       28.08      -53.71     68.36 o 
  -8   2   4       34.94       44.96     94.61 o 
  -7   2   4     1028.73     1010.61    142.01 o 
  -6   2   4     1339.72     1556.08    113.14 o 
  -5   2   4      145.00      164.12     47.00 o 
  -4   2   4     3095.80     2731.31    101.68 o 
  -3   2   4    17251.21    16423.22    309.33 o 
  -2   2   4     9888.30     9803.70    190.47 o 
  -1   2   4     3794.34     3744.25    100.07 o 
   0   2   4     4550.87     4461.19    112.42 o 
   1   2   4       26.13       60.05     12.64 o 
   2   2   4     1648.61     1762.74     60.30 o 
   3   2   4    10176.32     9991.14    261.80 o 
   4   2   4     3494.89     3606.96     92.46 o 
   5   2   4     4793.88     4637.56    163.34 o 
   6   2   4     1017.85     1064.21    199.53 o 
   7   2   4      859.51      904.37    124.81 o 
  -8   3   4       44.87      -40.39     87.88 o 
  -7   3   4     1128.17     1219.89    152.37 o 
  -6   3   4     3135.72     2883.05    148.09 o 
  -5   3   4      104.12       87.46     43.00 o 
  -4   3   4      233.21      306.96     45.38 o 
  -3   3   4     1507.34     1331.04     62.28 o 
  -2   3   4     2879.38     2819.96     67.97 o 
  -1   3   4    25290.87    24764.18    545.25 o 
   0   3   4     4837.09     5071.71    125.89 o 
   1   3   4      583.79      590.94     26.54 o 
   2   3   4    12686.11    12062.58    322.70 o 
   3   3   4    18772.27    18780.23    429.59 o 
   4   3   4       92.20      152.50     25.57 o 
   5   3   4        9.16       22.14     40.76 o 
   6   3   4     1616.03     1748.40    124.87 o 
   7   3   4       42.16      -24.65     67.05 o 
  -8   4   4       81.92       63.26     90.05 o 
  -7   4   4      720.32      756.09    165.55 o 
  -6   4   4       26.64      225.85     68.48 o 
  -5   4   4     1266.27     1211.57     94.65 o 
  -4   4   4    17546.42    17506.71    426.24 o 
  -3   4   4     7715.75     7710.57    181.41 o 
  -2   4   4       25.66       14.59     15.09 o 
  -1   4   4     8987.88     8638.28    204.70 o 
   0   4   4    37336.29    37605.25    817.71 o 
   1   4   4      322.47      310.13     27.76 o 
   2   4   4     3545.91     3646.20    121.66 o 
   3   4   4       85.39      195.05     51.97 o 
   4   4   4     5076.95     5170.31    211.36 o 
   5   4   4     1931.59     1766.74    100.13 o 
   6   4   4     1616.22     1628.10    119.54 o 
   7   4   4       58.88      105.69    125.64 o 
  -8   5   4       47.67        2.24     95.72 o 
  -7   5   4      646.89      724.64    102.04 o 
  -6   5   4     2926.56     2843.19    149.95 o 
  -5   5   4     2002.21     2333.56    124.91 o 
  -4   5   4     3556.37     3933.80    130.20 o 
  -3   5   4      724.17      652.54     55.85 o 
  -2   5   4      110.54      107.70     19.07 o 
  -1   5   4      432.74      447.94     27.66 o 
   0   5   4     2437.12     2423.20     70.58 o 
   1   5   4    32330.04    33435.07    868.46 o 
   2   5   4    14567.58    13473.64    918.51 o 
   3   5   4     4849.62     4335.87    139.58 o 
   4   5   4     3773.41     3841.93    171.27 o 
   5   5   4     3923.81     4139.89    259.72 o 
   6   5   4     2170.33     2163.15    137.03 o 
   7   5   4      118.60      316.62    131.56 o 
  -8   6   4        1.01      -22.20    100.86 o 
  -7   6   4        0.11       54.50     68.43 o 
  -6   6   4      209.35      261.30     71.14 o 
  -5   6   4     7272.26     7236.49    257.38 o 
  -4   6   4     2129.70     1922.69    104.64 o 
  -3   6   4     3508.87     3096.35    126.22 o 
  -2   6   4       89.86       40.59     24.57 o 
  -1   6   4      764.71      718.38     30.63 o 
   0   6   4     4608.51     4319.61    112.57 o 
   1   6   4      833.59      965.86     31.71 o 
   2   6   4      816.78      700.04     62.65 o 
   3   6   4     8743.17     8413.09    343.92 o 
   4   6   4      570.91      615.95     77.23 o 
   5   6   4       96.48      233.70    109.41 o 
   6   6   4       66.30       18.64     80.25 o 
   7   6   4     3663.82     3847.06    306.54 o 
  -8   7   4        9.57       64.54    102.16 o 
  -7   7   4      308.72      362.47     89.93 o 
  -6   7   4       31.61      -12.01     53.72 o 
  -5   7   4     5215.49     4990.93    199.79 o 
  -4   7   4      193.93      299.44     50.24 o 
  -3   7   4     4798.00     4419.65    145.38 o 
  -2   7   4      227.31      150.87     32.53 o 
  -1   7   4     1025.87      962.69     37.18 o 
   0   7   4       19.57       42.35     28.54 o 
   1   7   4    47602.87    51165.92   1311.78 o 
   2   7   4     2241.79     2348.44    115.93 o 
   3   7   4      229.80      381.17     58.53 o 
   4   7   4      293.83      405.23     69.56 o 
   5   7   4     7828.12     7397.44    384.38 o 
   6   7   4       74.24      166.86     97.36 o 
   7   7   4       53.11      300.61     93.85 o 
  -8   8   4       81.13      102.18    135.51 o 
  -7   8   4        1.52       -8.17     65.48 o 
  -6   8   4       23.79      -15.29     56.73 o 
  -5   8   4     5828.13     5695.79    219.43 o 
  -4   8   4     6807.38     6477.64    196.59 o 
  -3   8   4     2551.70     2575.22    112.20 o 
  -2   8   4     3273.19     2850.91    100.83 o 
  -1   8   4     2155.86     1983.73     51.04 o 
   0   8   4    19858.04    19990.04    531.22 o 
   1   8   4      434.85      342.40     39.76 o 
   2   8   4     2588.49     2621.33    126.12 o 
   3   8   4     8139.13     6967.95    669.43 o 
   4   8   4     3828.25     3640.24    173.77 o 
   5   8   4      139.72      257.23     64.16 o 
   6   8   4      488.91      616.71     95.62 o 
   7   8   4     2446.66     2529.68    412.22 o 
  -7   9   4      461.89      467.20     91.98 o 
  -6   9   4     2164.02     1925.24    126.51 o 
  -5   9   4      712.78     1033.21    100.74 o 
  -4   9   4     3203.78     3269.94    126.22 o 
  -3   9   4       90.37      131.34     39.16 o 
  -2   9   4     2499.83     2360.23     91.11 o 
  -1   9   4     3034.72     2903.19     84.34 o 
   0   9   4      862.86      751.47     67.80 o 
   1   9   4     3323.44     3104.00    108.42 o 
   2   9   4     2656.10     2675.36    175.09 o 
   3   9   4     6275.07     5841.48    412.55 o 
   4   9   4     1979.12     1667.09    108.26 o 
   5   9   4     1781.78     1810.61    206.66 o 
   6   9   4     2199.48     2175.64    151.62 o 
   7   9   4       32.30      -55.91     90.78 o 
  -7  10   4      516.43      573.40    100.44 o 
  -6  10   4        0.55      -26.97     60.15 o 
  -5  10   4      690.86      674.43    161.70 o 
  -4  10   4    11918.32    12094.93    323.95 o 
  -3  10   4    13160.86    12900.42    360.76 o 
  -2  10   4      633.29      526.64     51.37 o 
  -1  10   4     5558.21     5862.12    139.89 o 
   0  10   4    23080.38    23546.42    515.00 o 
   1  10   4      199.21      190.60     32.48 o 
   2  10   4      892.77      948.42     60.19 o 
   3  10   4     2607.15     2527.28    166.53 o 
   4  10   4     1300.88     1222.13     94.06 o 
   5  10   4     3912.69     3424.37    143.02 o 
   6  10   4      686.36      938.70    235.71 o 
   7  10   4        2.27      -49.55     95.16 o 
  -7  11   4      727.97      850.23    114.70 o 
  -6  11   4      442.34      290.56     82.06 o 
  -5  11   4      245.21      303.42     67.61 o 
  -4  11   4       30.14      114.78     44.36 o 
  -3  11   4     5464.30     5348.01    198.53 o 
  -2  11   4     1167.75     1244.37     69.13 o 
  -1  11   4    14274.50    14951.39    316.53 o 
   0  11   4    12426.11    12910.04    261.80 o 
   1  11   4      119.00      148.40     61.48 o 
   2  11   4    11016.88    10923.36    290.79 o 
   3  11   4    12422.15    12370.13    353.93 o 
   4  11   4     1722.08     1563.47     88.36 o 
   5  11   4      477.55      721.40     79.43 o 
   6  11   4      637.00      665.84    111.57 o 
   7  11   4       89.93        2.85    110.73 o 
  -7  12   4      437.82      413.56     93.92 o 
  -6  12   4     1162.02     1266.17    126.28 o 
  -5  12   4       14.87      -54.39     48.39 o 
  -4  12   4      624.55      436.84     61.31 o 
  -3  12   4     1666.11     1555.97     81.79 o 
  -2  12   4    19265.25    19077.92    398.76 o 
  -1  12   4     4627.61     4694.04    115.50 o 
   0  12   4        9.36       14.12     22.22 o 
   1  12   4      204.80      187.95     43.09 o 
   2  12   4     2141.73     2353.88    134.67 o 
   3  12   4     1716.59     1678.44     88.83 o 
   4  12   4     2416.17     2347.83    111.97 o 
   5  12   4     2381.02     2167.81    112.35 o 
   6  12   4      297.23      307.58     90.89 o 
   7  12   4      257.74       21.93    116.65 o 
  -7  13   4       43.42       14.20     77.50 o 
  -6  13   4        1.00        0.96     66.18 o 
  -5  13   4        2.87      -80.13     55.06 o 
  -4  13   4     2078.47     1949.93    101.67 o 
  -3  13   4      243.35      208.59     46.87 o 
  -2  13   4     2346.36     2766.03    142.60 o 
  -1  13   4     5840.18     6045.96    130.31 o 
   0  13   4     8863.34     8781.31    224.92 o 
   1  13   4     2337.56     2351.49     86.95 o 
   2  13   4      771.67      768.50     72.10 o 
   3  13   4     1716.53     1556.01    101.23 o 
   4  13   4    12017.77    11395.83    411.39 o 
   5  13   4      539.01      432.33     68.19 o 
   6  13   4      209.50      128.16    189.34 o 
   7  13   4        1.00       23.02    129.81 o 
  -7  14   4      325.01      319.12    118.97 o 
  -6  14   4     2079.79     2008.82    133.90 o 
  -5  14   4        5.87      -38.32     50.50 o 
  -4  14   4       89.41       74.80     47.67 o 
  -3  14   4      587.96      591.27     67.48 o 
  -2  14   4    18868.77    19125.99    397.40 o 
  -1  14   4       29.29       19.32     21.95 o 
   0  14   4     1217.46     1192.32     60.22 o 
   1  14   4      823.91      825.57     70.82 o 
   2  14   4     6975.46     7157.19    335.97 o 
   3  14   4      688.03      962.72     90.68 o 
   4  14   4     7332.64     7014.84    436.45 o 
   5  14   4      575.17      534.41    152.39 o 
   6  14   4      204.76      199.18     99.14 o 
   7  14   4      127.78       73.54    112.92 o 
  -7  15   4      262.87      147.79    158.97 o 
  -6  15   4      173.94      192.46     78.35 o 
  -5  15   4      339.74      276.26     76.29 o 
  -4  15   4      513.82      482.48     68.92 o 
  -3  15   4     2165.37     1955.70    100.14 o 
  -2  15   4     1372.44     1367.61     63.99 o 
  -1  15   4     9293.68     9241.39    189.28 o 
   0  15   4     4612.61     4347.88    135.78 o 
   1  15   4     5328.61     5353.91    274.20 o 
   2  15   4     4817.71     4841.12    298.76 o 
   3  15   4     6556.65     6344.86    215.61 o 
   4  15   4     4828.44     4641.63    176.04 o 
   5  15   4      146.81       51.05     73.12 o 
   6  15   4       36.99      -92.70    118.19 o 
   7  15   4      190.36      115.45     97.01 o 
  -7  16   4     1215.61     1620.04    147.71 o 
  -6  16   4       69.12       40.39     58.41 o 
  -5  16   4        6.16       24.32     73.10 o 
  -4  16   4     3757.85     3507.00    144.37 o 
  -3  16   4     3889.69     3840.56    168.27 o 
  -2  16   4      813.84      756.16     55.61 o 
  -1  16   4     1434.16     1657.17     68.11 o 
   0  16   4     7099.45     7056.13    216.30 o 
   1  16   4       11.13      -21.78     54.61 o 
   2  16   4      426.32      355.14     79.06 o 
   3  16   4     2257.59     2063.97    216.50 o 
   4  16   4        0.39      -46.34     63.38 o 
   5  16   4     2235.90     1927.75    149.44 o 
   6  16   4     1198.33      836.00    174.54 o 
  -7  17   4      333.01      523.79    102.82 o 
  -6  17   4     1489.44     1546.44    133.54 o 
  -5  17   4       73.70      -21.09     49.92 o 
  -4  17   4      188.38      342.24     52.79 o 
  -3  17   4      603.79      698.21     61.58 o 
  -2  17   4        1.37      -39.71     26.47 o 
  -1  17   4     3996.37     3921.21    118.05 o 
   0  17   4      455.48      558.36     72.63 o 
   1  17   4     2124.49     2172.30    118.46 o 
   2  17   4     4184.73     4168.90    257.31 o 
   3  17   4     3882.09     3562.70    210.44 o 
   4  17   4      127.61       83.79     53.86 o 
   5  17   4       33.45      -26.15     76.10 o 
   6  17   4     1093.93     1129.91    198.88 o 
  -6  18   4       94.19      202.87     69.00 o 
  -5  18   4      875.65      831.81     90.52 o 
  -4  18   4     6222.06     6314.60    196.23 o 
  -3  18   4     3420.75     3268.05    111.61 o 
  -2  18   4      328.63      255.27     42.95 o 
  -1  18   4     1760.79     1749.16     88.47 o 
   0  18   4     9422.54     8504.69    519.77 o 
   1  18   4      573.69      749.83    164.86 o 
   2  18   4     3442.49     3444.98    356.46 o 
   3  18   4      236.84      125.88     86.42 o 
   4  18   4      683.50      718.30     99.53 o 
   5  18   4      300.52      233.19     97.23 o 
   6  18   4      859.71     1137.96    155.17 o 
  -6  19   4      615.02      674.58     90.36 o 
  -5  19   4     1283.20     1691.47    111.27 o 
  -4  19   4       28.51       51.04     45.10 o 
  -3  19   4     1126.43     1173.75     72.97 o 
  -2  19   4       22.01      -32.27     39.04 o 
  -1  19   4      127.32       65.91     41.94 o 
   0  19   4      197.94      158.57     44.78 o 
   1  19   4    11362.83    13314.46    785.80 o 
   2  19   4     1817.88     1706.93    172.19 o 
   3  19   4      425.90      383.87     70.38 o 
   4  19   4      179.67      104.30     82.32 o 
   5  19   4     3003.17     2588.86    183.92 o 
   6  19   4      491.22      548.06    123.84 o 
  -6  20   4        3.77        4.49     65.03 o 
  -5  20   4     2697.77     3055.20    134.17 o 
  -4  20   4       20.02       15.20     45.50 o 
  -3  20   4     1484.53     1462.70    104.06 o 
  -2  20   4        0.61      -55.71     40.92 o 
  -1  20   4     1025.89      870.56    107.28 o 
   0  20   4        9.80       23.86     65.89 o 
   1  20   4     1495.24     2149.85    282.56 o 
   2  20   4      466.98      402.21    105.24 o 
   3  20   4     2070.85     1974.89    124.95 o 
   4  20   4        3.44      -55.03    108.21 o 
   5  20   4       73.20      191.77     98.95 o 
   6  20   4       16.04       11.03     88.79 o 
  -6  21   4      132.46      112.06     77.50 o 
  -5  21   4     1244.52     1585.36    117.61 o 
  -4  21   4      584.43      651.20     71.40 o 
  -3  21   4     1355.11     1379.54    103.87 o 
  -2  21   4       51.65      -11.04     45.86 o 
  -1  21   4      336.74      243.32     65.30 o 
   0  21   4        6.86      -24.48     40.88 o 
   1  21   4     8901.26     9380.39    552.33 o 
   2  21   4      436.62      434.09     85.65 o 
   3  21   4      188.05      261.92     93.68 o 
   4  21   4       51.49      -13.37     78.60 o 
   5  21   4     2133.31     1950.76    195.37 o 
   6  21   4      402.02      347.51    117.33 o 
  -6  22   4       22.81       27.63     75.18 o 
  -5  22   4      711.38      758.66     88.72 o 
  -4  22   4     3179.80     3185.30    140.97 o 
  -3  22   4     1138.22     1065.86    102.01 o 
  -2  22   4      556.66      626.66     79.67 o 
  -1  22   4     1492.77     1356.73    221.54 o 
   0  22   4     4316.44     4337.43    300.29 o 
   1  22   4      174.43      271.59    112.69 o 
   2  22   4     1283.11     1526.15    122.40 o 
   3  22   4      162.86      117.78     67.65 o 
   4  22   4     1454.56     1334.45    330.11 o 
   5  22   4      185.52      287.07    104.25 o 
  -5  23   4       30.60      -90.05     68.36 o 
  -4  23   4      299.73      374.25     90.54 o 
  -3  23   4      176.57       64.84     60.01 o 
  -2  23   4      114.41       20.73     52.14 o 
  -1  23   4     1476.97     1425.28    209.06 o 
   0  23   4      342.22      545.86     85.67 o 
   1  23   4      312.01      277.12     73.40 o 
   2  23   4     1741.45     1889.65    146.57 o 
   3  23   4     2233.91     2533.28    180.79 o 
   4  23   4      199.99      130.18    123.12 o 
   5  23   4       10.04       64.64     93.11 o 
  -5  24   4       27.97     -107.93     72.99 o 
  -4  24   4     1072.42      966.47    121.32 o 
  -3  24   4     1246.94     1492.20    176.60 o 
  -2  24   4      486.77      396.36     76.00 o 
  -1  24   4     1677.95     1443.99    121.10 o 
   0  24   4     2074.65     2161.27    137.95 o 
   1  24   4       20.95      -35.71     60.37 o 
   2  24   4      111.82      145.91     82.15 o 
   3  24   4      415.97      387.65    108.26 o 
   4  24   4       27.15       52.14     91.99 o 
   5  24   4     1253.37     1282.16    176.29 o 
  -5  25   4       89.57       31.73    101.08 o 
  -4  25   4      107.60       41.44     79.16 o 
  -3  25   4      857.13      770.56     94.97 o 
  -2  25   4      309.49      118.50     62.76 o 
  -1  25   4     2713.78     2476.40    190.65 o 
   0  25   4     1921.60     2092.14    136.07 o 
   1  25   4      348.73      337.22     95.41 o 
   2  25   4      986.27     1232.27    310.76 o 
   3  25   4     2012.73     2103.16    196.79 o 
   4  25   4      733.70      726.31    134.11 o 
   5  25   4      193.45      381.27    129.76 o 
  -5  26   4       49.24      -14.27    102.65 o 
  -4  26   4       14.08      -92.59     69.99 o 
  -3  26   4      589.98      367.53     97.32 o 
  -2  26   4     3820.94     3279.22    299.33 o 
  -1  26   4      131.58      122.78     69.49 o 
   0  26   4       14.15      -35.77     60.78 o 
   1  26   4       13.63      -25.62     82.71 o 
   2  26   4     1627.68     2001.08    147.05 o 
   3  26   4       36.87       95.24    193.50 o 
   4  26   4     1047.73     1221.93    256.54 o 
  -4  27   4      442.14      416.44    103.97 o 
  -3  27   4       15.33      -93.68     62.45 o 
  -2  27   4      222.64      339.15     76.68 o 
  -1  27   4        0.82      -86.60     57.74 o 
   0  27   4     1046.34     1075.53    118.03 o 
   1  27   4       41.05      -68.89     83.43 o 
   2  27   4      334.92      353.76     91.79 o 
   3  27   4       35.50      -99.94    128.82 o 
   4  27   4     2246.61     2434.88    192.36 o 
  -4  28   4       29.27      -13.70     80.46 o 
  -3  28   4      231.86      100.91     76.66 o 
  -2  28   4     2132.63     2052.73    232.81 o 
  -1  28   4       96.59       86.99     79.45 o 
   0  28   4       46.27      -35.15    131.45 o 
   1  28   4        1.82       58.55     95.40 o 
   2  28   4      612.24      924.00    216.20 o 
   3  28   4      333.82      442.05    126.14 o 
   4  28   4      700.57      972.62    165.44 o 
  -3  29   4      706.60      503.56    100.10 o 
  -2  29   4       16.37      -86.07     63.53 o 
  -1  29   4     1550.78     1872.24    254.15 o 
   0  29   4      305.81      264.55    117.88 o 
   1  29   4      347.42      279.84    114.30 o 
   2  29   4      475.76      615.05    204.36 o 
   3  29   4     1435.73     1653.72    323.42 o 
  -3  30   4      455.28      343.28     92.80 o 
  -2  30   4       11.98      -42.32     77.52 o 
  -1  30   4      284.77      351.78     93.34 o 
   0  30   4     1069.21     1363.08    220.47 o 
   1  30   4       37.68      -69.86     91.47 o 
   2  30   4      357.35      509.80    182.65 o 
   3  30   4      110.33      249.47    123.10 o 
  -2  31   4       34.85      -59.89     78.09 o 
  -1  31   4      336.02      302.85     92.65 o 
   0  31   4       11.95        7.39    107.34 o 
   1  31   4       87.00       94.72    110.05 o 
   2  31   4      729.27     1173.08    243.83 o 
  -1  32   4      200.22      110.43    114.50 o 
   0  32   4      905.75      797.05    153.59 o 
   1  32   4      188.75      275.84    175.85 o 
  -7   0   5      341.98      251.06    141.87 o 
  -5   0   5     3099.58     2935.92    167.81 o 
  -3   0   5    46932.28    45764.78   1154.79 o 
  -1   0   5     3048.75     3110.47    126.16 o 
   1   0   5    67065.09    73023.51   2226.37 o 
   3   0   5    17616.79    17287.31    565.77 o 
   5   0   5      477.65      438.76    112.27 o 
   7   0   5     4460.73     4234.73    300.84 o 
  -8   1   5        1.96       53.77     92.11 o 
  -7   1   5        7.14      -43.62     72.98 o 
  -6   1   5      126.76      193.76     79.73 o 
  -5   1   5     2560.97     2554.28    108.72 o 
  -4   1   5       90.69      161.84     39.32 o 
  -3   1   5     6011.03     5994.59    133.51 o 
  -2   1   5      516.53      478.17     34.00 o 
  -1   1   5     2899.84     3090.01     88.24 o 
   0   1   5     4551.76     4526.63    117.90 o 
   1   1   5    33652.63    36757.86    801.50 o 
   2   1   5    23806.75    25262.10    562.26 o 
   3   1   5     5151.91     5096.78    140.25 o 
   4   1   5     1298.02     1067.05     98.85 o 
   5   1   5      211.03      165.82     65.11 o 
   6   1   5     1173.89     1395.83    140.77 o 
   7   1   5      115.47      440.02     94.57 o 
  -8   2   5      532.88      440.33    165.00 o 
  -7   2   5      301.39      246.73     98.33 o 
  -6   2   5      730.53      842.91    123.50 o 
  -5   2   5     3193.04     3298.40    151.39 o 
  -4   2   5     5461.37     5150.84    140.70 o 
  -3   2   5     6561.07     6292.50    137.93 o 
  -2   2   5     3566.65     3385.61     90.47 o 
  -1   2   5     5804.83     6163.97    188.02 o 
   0   2   5     2790.37     2973.02     84.45 o 
   1   2   5    10522.23    10626.51    248.84 o 
   2   2   5     4966.81     5296.83    137.01 o 
   3   2   5     2306.69     2254.79     76.76 o 
   4   2   5     1293.54     1136.17     77.96 o 
   5   2   5     1190.56     1191.40    112.51 o 
   6   2   5        3.68       -4.13     55.65 o 
   7   2   5     1143.86     1244.66    137.30 o 
  -8   3   5       63.48       95.51    102.36 o 
  -7   3   5     1447.71     1487.05    250.08 o 
  -6   3   5      882.92     1094.91    109.91 o 
  -5   3   5       95.74      143.88     55.63 o 
  -4   3   5     1124.63     1187.37     63.86 o 
  -3   3   5       59.45       49.33     20.60 o 
  -2   3   5     4482.37     4878.57    119.72 o 
  -1   3   5    19075.20    19500.81    438.76 o 
   0   3   5       47.56       40.08     16.44 o 
   1   3   5     4717.60     4779.24    124.05 o 
   2   3   5    41198.01    44125.71   1087.64 o 
   3   3   5     4253.43     4120.25    146.44 o 
   4   3   5      451.92      389.24     61.25 o 
   5   3   5     1199.59     1539.60    117.89 o 
   6   3   5     3100.20     2732.04    156.12 o 
   7   3   5       27.05      -21.92     70.07 o 
  -8   4   5      239.24      384.06    118.73 o 
  -7   4   5      152.50      432.22    109.85 o 
  -6   4   5      393.39      440.29     81.79 o 
  -5   4   5     1158.13     1245.03    107.79 o 
  -4   4   5     5491.66     5011.45    138.16 o 
  -3   4   5       85.50       61.59     22.87 o 
  -2   4   5      564.90      480.23     42.42 o 
  -1   4   5    13367.26    13483.53    310.93 o 
   0   4   5      876.46      771.87     36.11 o 
   1   4   5    39069.88    40820.55    890.10 o 
   2   4   5     2865.95     2707.50    166.31 o 
   3   4   5     6783.33     6613.09    285.66 o 
   4   4   5     2966.71     2784.85    117.62 o 
   5   4   5     7547.21     7232.26    281.80 o 
   6   4   5      427.57      419.60     85.29 o 
   7   4   5       33.88       -4.45     67.96 o 
  -8   5   5      411.51      333.76    110.45 o 
  -7   5   5     2142.94     2178.45    174.70 o 
  -6   5   5      660.74      984.37    105.72 o 
  -5   5   5     1778.20     1780.77    111.04 o 
  -4   5   5      466.29      351.90     50.97 o 
  -3   5   5     2832.15     2349.31     63.58 o 
  -2   5   5      949.65      961.22     73.88 o 
  -1   5   5    10581.85    10608.22    251.23 o 
   0   5   5    16266.92    17208.34    389.23 o 
   1   5   5       73.70       60.75     19.56 o 
   2   5   5     5597.56     5410.46    168.67 o 
   3   5   5     3925.41     3611.57    192.88 o 
   4   5   5     8478.65     8423.14    637.46 o 
   5   5   5     1146.11     1120.30     87.14 o 
   6   5   5      141.25      237.23     74.07 o 
   7   5   5      112.01     -153.05    109.63 o 
  -7   6   5        4.15       62.34     85.06 o 
  -6   6   5     5938.00     5924.95    239.00 o 
  -5   6   5      123.18      213.38     61.52 o 
  -4   6   5      974.00      805.19     71.43 o 
  -3   6   5      458.41      382.05     47.79 o 
  -2   6   5    55235.67    55061.84   1069.61 o 
  -1   6   5      151.36      137.12     22.78 o 
   0   6   5      252.99      332.58     30.80 o 
   1   6   5     3254.11     3518.72     98.21 o 
   2   6   5     1337.76     1162.60     92.61 o 
   3   6   5      962.32     1038.33     93.66 o 
   4   6   5      540.10      802.08     73.92 o 
   5   6   5     1352.74     1300.97     92.90 o 
   6   6   5     2775.49     2668.58    157.64 o 
   7   6   5       20.06     -116.21    117.09 o 
  -7   7   5       27.06       74.11     73.17 o 
  -6   7   5      401.72      742.54     98.67 o 
  -5   7   5      357.41      427.03     75.68 o 
  -4   7   5      159.12      100.50     42.55 o 
  -3   7   5        2.86      -29.80     28.51 o 
  -2   7   5      108.84      214.14     33.60 o 
  -1   7   5      980.66      934.21     43.45 o 
   0   7   5    33146.04    34451.25    755.77 o 
   1   7   5     2655.94     2459.39     92.47 o 
   2   7   5      304.87      351.11     55.13 o 
   3   7   5       22.68       30.23     88.91 o 
   4   7   5    20030.14    18018.14   1605.81 o 
   5   7   5        1.26       52.83     62.82 o 
   6   7   5      197.89      293.03     90.56 o 
   7   7   5       37.98      -19.73    123.23 o 
  -7   8   5      114.48      166.37     82.17 o 
  -6   8   5     4275.65     4199.36    194.27 o 
  -5   8   5       99.11      153.96     61.12 o 
  -4   8   5     3288.25     2731.36    114.63 o 
  -3   8   5     1107.65     1051.44    100.23 o 
  -2   8   5    20819.71    20295.10    506.43 o 
  -1   8   5     6935.51     6854.86    174.66 o 
   0   8   5       64.59       41.53     20.67 o 
   1   8   5     9365.64     9767.44    220.01 o 
   2   8   5     2387.27     2300.31    167.74 o 
   3   8   5     9880.25    10015.06    364.10 o 
   4   8   5     2930.29     2721.64    204.25 o 
   5   8   5     3925.12     3452.54    177.22 o 
   6   8   5     2461.78     2282.81    151.08 o 
   7   8   5      110.92       75.89     92.97 o 
  -7   9   5     1347.69     1408.48    138.23 o 
  -6   9   5      438.39      506.23     91.41 o 
  -5   9   5     1117.92     1105.74    124.86 o 
  -4   9   5       91.77      171.30     48.12 o 
  -3   9   5     1666.59     1599.67     82.75 o 
  -2   9   5     1701.67     1637.31     64.24 o 
  -1   9   5    13990.34    13964.49    405.37 o 
   0   9   5     9837.15     9735.46    279.50 o 
   1   9   5      614.13      708.16     45.18 o 
   2   9   5     6285.78     6398.33    248.07 o 
   3   9   5     1849.84     2010.97    163.79 o 
   4   9   5     2255.68     1926.97    124.51 o 
   5   9   5     1547.74     1765.79    124.26 o 
   6   9   5       79.31      175.20     98.45 o 
   7   9   5       11.87      -89.60     76.70 o 
  -7  10   5      283.68      444.72     98.27 o 
  -6  10   5        0.21      -11.93     60.26 o 
  -5  10   5     1407.63     1445.30    112.93 o 
  -4  10   5     6931.24     6825.69    211.77 o 
  -3  10   5      464.50      433.53     64.26 o 
  -2  10   5       33.36       21.16     29.17 o 
  -1  10   5     5790.60     6112.14    140.61 o 
   0  10   5     3775.13     3609.05    126.15 o 
   1  10   5     5621.47     5142.17    163.40 o 
   2  10   5     3196.60     3207.35    154.00 o 
   3  10   5     5129.61     5059.32    434.15 o 
   4  10   5      791.44      798.16     95.12 o 
   5  10   5     5122.30     4644.54    511.44 o 
   6  10   5      539.68      318.82    122.57 o 
   7  10   5        1.15      -83.34     92.51 o 
  -7  11   5      399.27      502.22    101.69 o 
  -6  11   5      410.39      324.42     84.12 o 
  -5  11   5       58.77       47.28     56.11 o 
  -4  11   5      222.55      211.73     52.65 o 
  -3  11   5      937.69     1191.84     82.08 o 
  -2  11   5     5227.81     4585.03    119.74 o 
  -1  11   5     6646.40     6717.09    224.18 o 
   0  11   5      614.22      628.95     32.72 o 
   1  11   5    11903.08    11387.19    341.14 o 
   2  11   5    36450.10    35921.38   1141.92 o 
   3  11   5     3743.20     3493.89    439.19 o 
   4  11   5     3358.87     2996.51    198.11 o 
   5  11   5     1492.08     1382.63     94.89 o 
   6  11   5     1387.12     1256.56    140.55 o 
   7  11   5        1.33     -121.04    106.35 o 
  -7  12   5      341.97      225.77     89.13 o 
  -6  12   5      354.74      288.41     80.56 o 
  -5  12   5      908.25      999.54    124.79 o 
  -4  12   5     2139.66     1971.97    100.71 o 
  -3  12   5    11070.39    11267.55    305.23 o 
  -2  12   5     1811.06     1791.84     84.27 o 
  -1  12   5      512.76      421.14     54.06 o 
   0  12   5     1399.39     1346.58     47.84 o 
   1  12   5     6777.36     6229.56    170.42 o 
   2  12   5     2872.95     3312.74    578.21 o 
   3  12   5     2758.86     2493.18    329.56 o 
   4  12   5     1379.57     1324.96     85.65 o 
   5  12   5       20.50      -48.09     45.98 o 
   6  12   5        3.62      -93.85     62.56 o 
   7  12   5     1166.34     1245.44    221.90 o 
  -7  13   5       15.92       18.59     75.05 o 
  -6  13   5       32.67       29.66     64.72 o 
  -5  13   5     2819.32     2658.44    197.52 o 
  -4  13   5       23.27        3.79     40.23 o 
  -3  13   5     7325.62     7255.48    307.06 o 
  -2  13   5      815.03      859.90     69.56 o 
  -1  13   5      244.44      198.36     39.76 o 
   0  13   5      259.41      232.42     27.54 o 
   1  13   5    16458.71    16455.43    416.43 o 
   2  13   5     1413.44     1419.69    136.51 o 
   3  13   5     3431.53     3319.40    192.91 o 
   4  13   5      554.70      487.74     86.79 o 
   5  13   5      143.93       90.22     55.26 o 
   6  13   5      118.78       40.05     80.13 o 
   7  13   5      147.94       73.24    130.68 o 
  -7  14   5      203.34      161.12    119.07 o 
  -6  14   5       64.61        1.74     68.46 o 
  -5  14   5     1066.19     1120.52    113.92 o 
  -4  14   5      318.42      168.95     56.14 o 
  -3  14   5    10252.26    10399.83    295.41 o 
  -2  14   5      742.28      734.64     67.02 o 
  -1  14   5     1913.74     1755.24     60.90 o 
   0  14   5      143.96       47.95     32.77 o 
   1  14   5    20584.88    20609.40    485.19 o 
   2  14   5      102.09      121.71     86.31 o 
   3  14   5    10841.29    11480.68    722.11 o 
   4  14   5       51.89       10.86     48.64 o 
   5  14   5       59.69      -28.39     47.30 o 
   6  14   5        0.39      -73.97     69.44 o 
   7  14   5     1517.80     1219.57    228.48 o 
  -7  15   5       84.28       29.29     80.25 o 
  -6  15   5       23.90       24.06     74.13 o 
  -5  15   5      549.72      529.54     88.78 o 
  -4  15   5      414.54      491.05     70.77 o 
  -3  15   5     1525.84     1665.24     94.24 o 
  -2  15   5     1181.25     1046.45     74.91 o 
  -1  15   5      442.95      450.07     49.26 o 
   0  15   5     2219.90     2187.32     94.91 o 
   1  15   5    12806.73    12236.99    309.34 o 
   2  15   5    12645.13    13318.17    698.49 o 
   3  15   5     3446.24     3528.91    266.27 o 
   4  15   5      979.42     1083.28     95.19 o 
   5  15   5      152.53       56.10     78.26 o 
   6  15   5     1712.49     1771.21    179.62 o 
  -7  16   5      133.31       96.77    117.75 o 
  -6  16   5      146.83      141.93     76.17 o 
  -5  16   5     1438.51     1491.23    126.22 o 
  -4  16   5     3768.35     4023.64    158.32 o 
  -3  16   5     1574.86     1431.87    204.24 o 
  -2  16   5      799.54      860.47     58.62 o 
  -1  16   5     5098.48     5117.24    149.77 o 
   0  16   5     4669.42     4250.63    137.45 o 
   1  16   5      426.00      476.78     55.94 o 
   2  16   5      972.42     1246.23    236.99 o 
   3  16   5       57.81      -11.03     50.87 o 
   4  16   5      401.72      345.23     66.36 o 
   5  16   5     1626.06     1365.79    162.15 o 
   6  16   5        4.33      110.65     95.08 o 
  -6  17   5       72.77       56.02     89.58 o 
  -5  17   5      248.89      173.12     94.35 o 
  -4  17   5        7.01       28.44     48.31 o 
  -3  17   5      585.74      801.61     66.29 o 
  -2  17   5     1268.18     1179.50     66.24 o 
  -1  17   5     6291.45     5770.58    164.76 o 
   0  17   5       24.08      -31.06     34.32 o 
   1  17   5      563.56      705.41     69.00 o 
   2  17   5    10979.39    11267.79    652.91 o 
   3  17   5      842.29      906.54    262.72 o 
   4  17   5       23.38      -18.87     48.86 o 
   5  17   5      246.44      463.93    111.76 o 
   6  17   5     1260.09     1163.46    262.79 o 
  -6  18   5      766.24      862.23    118.68 o 
  -5  18   5      829.20      756.94     90.26 o 
  -4  18   5     1969.93     1916.10     94.16 o 
  -3  18   5      132.81       83.13     40.21 o 
  -2  18   5     2025.53     1910.05     79.39 o 
  -1  18   5     2485.79     2472.81    124.55 o 
   0  18   5      330.55      223.76     47.66 o 
   1  18   5     8736.30     9331.71    255.81 o 
   2  18   5      345.16      446.11    246.14 o 
   3  18   5     2865.02     2691.38    261.58 o 
   4  18   5      462.07      507.40     79.98 o 
   5  18   5     4156.96     3818.50    414.86 o 
   6  18   5      458.31      419.93    120.25 o 
  -6  19   5      113.30      247.54     70.32 o 
  -5  19   5       56.18       -9.49     55.50 o 
  -4  19   5       76.21        5.22     45.82 o 
  -3  19   5      653.54      618.97     65.80 o 
  -2  19   5       12.32       -6.33     35.44 o 
  -1  19   5     4778.36     4094.41    171.76 o 
   0  19   5    11036.91    10237.12    522.74 o 
   1  19   5      220.76      357.35     71.07 o 
   2  19   5       24.89      -16.67     62.95 o 
   3  19   5      649.09      772.72     90.52 o 
   4  19   5     5708.60     5421.93    272.02 o 
   5  19   5      112.45      291.16    110.72 o 
   6  19   5       32.38       63.21    100.99 o 
  -6  20   5     2128.01     2304.42    128.08 o 
  -5  20   5        0.59      -44.37     55.02 o 
  -4  20   5      300.29      278.89     59.38 o 
  -3  20   5      160.22       98.11     48.10 o 
  -2  20   5     6835.78     6760.25    261.13 o 
  -1  20   5      248.21      240.00     66.36 o 
   0  20   5      145.39      248.25     62.05 o 
   1  20   5      311.26      191.00     66.45 o 
   2  20   5     1009.29     1162.23    161.22 o 
   3  20   5       17.89       29.15     57.76 o 
   4  20   5      427.97      866.50    156.89 o 
   5  20   5      110.94      -71.41    136.82 o 
   6  20   5      912.34     1058.19    229.35 o 
  -6  21   5      106.40      197.85     71.24 o 
  -5  21   5      327.65      317.53     70.54 o 
  -4  21   5        6.41      -65.47     43.65 o 
  -3  21   5      113.10       -3.43     43.68 o 
  -2  21   5      138.86      193.58     57.33 o 
  -1  21   5      891.96      877.89    132.17 o 
   0  21   5     7804.95     6845.24    542.90 o 
   1  21   5       11.18      -34.59     54.21 o 
   2  21   5       52.98      -16.63     52.63 o 
   3  21   5      309.17      426.09     99.19 o 
   4  21   5     5919.24     5926.05    793.75 o 
   5  21   5      177.74      224.45    109.95 o 
  -5  22   5      145.57       89.69     60.39 o 
  -4  22   5      578.45      373.35     76.50 o 
  -3  22   5       39.36      -76.19     51.20 o 
  -2  22   5     3569.31     3525.90    161.57 o 
  -1  22   5     1276.48     1302.61    183.87 o 
   0  22   5      219.97      314.20     71.54 o 
   1  22   5     2000.32     1907.37    118.96 o 
   2  22   5       71.06       48.16     63.86 o 
   3  22   5     3771.89     3815.18    548.38 o 
   4  22   5      299.95      387.15    110.87 o 
   5  22   5     1222.90     1353.98    253.91 o 
  -5  23   5      388.06      355.28     77.32 o 
  -4  23   5       25.58       18.04     51.35 o 
  -3  23   5      284.22      207.02     69.22 o 
  -2  23   5      559.67      676.42    119.31 o 
  -1  23   5     3460.74     2828.91    255.18 o 
   0  23   5      414.30      280.40     76.45 o 
   1  23   5        3.89      -28.57     57.29 o 
   2  23   5     3157.26     3618.41    268.09 o 
   3  23   5      705.35      927.56    131.23 o 
   4  23   5       16.41      -18.57     88.50 o 
   5  23   5      609.72      614.20    167.52 o 
  -5  24   5      271.11      183.46     71.95 o 
  -4  24   5     2245.41     2754.94    179.20 o 
  -3  24   5      471.07      368.53     79.93 o 
  -2  24   5      149.47      129.54     61.97 o 
  -1  24   5     1361.03     1328.76    263.47 o 
   0  24   5     2151.22     1984.63    175.64 o 
   1  24   5      230.60      250.47    125.42 o 
   2  24   5     1109.09     1442.56    248.90 o 
   3  24   5      515.62      505.10     96.43 o 
   4  24   5      382.67      526.12    156.12 o 
   5  24   5      646.57      862.75    149.65 o 
  -5  25   5       95.15       40.38     85.73 o 
  -4  25   5       97.11      160.84     75.27 o 
  -3  25   5      650.20      632.09     91.36 o 
  -2  25   5     1529.74     1265.99    115.53 o 
  -1  25   5      573.77      427.23    124.37 o 
   0  25   5      234.16      317.23    107.20 o 
   1  25   5     1581.88     1810.96    172.47 o 
   2  25   5     3758.85     4060.70    366.08 o 
   3  25   5      476.50      632.77    128.21 o 
   4  25   5      844.87      798.86    146.52 o 
  -4  26   5      420.35      183.83     88.48 o 
  -3  26   5     2322.16     2353.98    147.92 o 
  -2  26   5      157.67       79.63     73.86 o 
  -1  26   5        0.02      -51.57     64.90 o 
   0  26   5      325.45      352.73    121.17 o 
   1  26   5     2576.36     3029.90    235.71 o 
   2  26   5      297.42      456.24    140.95 o 
   3  26   5     2271.59     2373.59    186.19 o 
   4  26   5      107.94       13.56    102.77 o 
  -4  27   5        1.99     -100.36     66.91 o 
  -3  27   5      705.25      749.29    125.96 o 
  -2  27   5        2.47      -71.77     69.27 o 
  -1  27   5        1.39      -98.14     65.42 o 
   0  27   5      103.52       40.04    101.95 o 
   1  27   5     3493.18     4044.00    410.69 o 
   2  27   5       55.91       80.95     88.19 o 
   3  27   5      495.75      591.16    136.79 o 
   4  27   5        6.12      -69.54    100.74 o 
  -4  28   5      255.35      145.05     93.29 o 
  -3  28   5      685.39      591.77    124.59 o 
  -2  28   5       73.85      -32.24     75.06 o 
  -1  28   5       83.90      -32.30     76.73 o 
   0  28   5      392.05      370.81    128.76 o 
   1  28   5     1200.49     1951.16    205.71 o 
   2  28   5       82.52       47.05     91.66 o 
   3  28   5     1360.92     1634.54    678.31 o 
  -3  29   5       17.22      -65.25     68.66 o 
  -2  29   5      289.91      143.18     98.76 o 
  -1  29   5      234.47      194.05    120.85 o 
   0  29   5      344.05      303.77    123.56 o 
   1  29   5     1102.46     1740.23    198.60 o 
   2  29   5     2597.14     3256.13    325.83 o 
   3  29   5      453.51      650.13    198.00 o 
  -2  30   5       60.31      -48.91     82.95 o 
  -1  30   5      634.65      877.57    163.81 o 
   0  30   5      413.99      363.75    132.69 o 
   1  30   5      516.44      397.10    128.00 o 
   2  30   5       61.76      200.85    155.02 o 
  -2  31   5      216.89      204.24     92.29 o 
  -1  31   5      903.23      782.43    159.77 o 
   0  31   5      120.44      -43.21    159.30 o 
   1  31   5       10.93       62.98    106.08 o 
   0  32   5        0.78      -73.55    105.81 o 
  -6   0   6     3877.44     3864.38    320.79 o 
  -4   0   6     1129.68     1169.17     75.92 o 
  -2   0   6    22593.04    21502.14    696.85 o 
   0   0   6     8257.40     8822.51    305.22 o 
   2   0   6    19454.13    18923.21    609.57 o 
   4   0   6        0.18       66.00     73.89 o 
   6   0   6     6243.93     5966.51    366.18 o 
  -7   1   6      336.02      323.27    108.75 o 
  -6   1   6     1396.24     1531.48    149.35 o 
  -5   1   6      260.27      279.54     63.79 o 
  -4   1   6     3909.99     3611.48     97.23 o 
  -3   1   6      107.69       71.94     25.89 o 
  -2   1   6     1658.59     1687.57     68.70 o 
  -1   1   6      140.71      197.25     28.32 o 
   0   1   6    85636.02    91678.50   1968.41 o 
   1   1   6     2133.64     2376.16     75.92 o 
   2   1   6     7202.18     7074.33    178.71 o 
   3   1   6      640.07      574.77     44.30 o 
   4   1   6     5074.88     5136.25    215.32 o 
   5   1   6     1094.36     1138.23    113.77 o 
   6   1   6       96.83      149.55     70.04 o 
   7   1   6      239.11      164.96     88.99 o 
  -7   2   6        6.48       80.05     85.47 o 
  -6   2   6     1821.96     1798.36    151.72 o 
  -5   2   6     5265.42     5028.62    201.25 o 
  -4   2   6     3589.52     3412.80    124.47 o 
  -3   2   6      812.90      736.17     40.36 o 
  -2   2   6     3915.76     4196.23    123.46 o 
  -1   2   6    45481.11    45819.91   1000.50 o 
   0   2   6     2279.58     2173.15     72.91 o 
   1   2   6    28099.17    29847.10    659.39 o 
   2   2   6        2.33       28.58     19.76 o 
   3   2   6      597.63      524.74     52.87 o 
   4   2   6     1671.25     1607.99    107.51 o 
   5   2   6     3392.06     3412.74    172.92 o 
   6   2   6     2291.68     2151.57    178.70 o 
   7   2   6       54.00       31.46     72.63 o 
  -7   3   6      765.76      682.03    126.15 o 
  -6   3   6        2.16       70.09     79.44 o 
  -5   3   6      146.76      300.17     66.26 o 
  -4   3   6      205.04      323.82     51.06 o 
  -3   3   6      230.27      166.49     32.63 o 
  -2   3   6    12483.32    12413.18    298.74 o 
  -1   3   6     1110.93     1075.77     89.57 o 
   0   3   6     1350.54     1240.27     51.26 o 
   1   3   6     9381.95     9977.10    239.06 o 
   2   3   6    14362.41    14811.34    343.88 o 
   3   3   6      512.46      499.86     66.43 o 
   4   3   6        3.34      -34.01     38.40 o 
   5   3   6     3111.27     3078.44    231.88 o 
   6   3   6      146.28       60.35     69.05 o 
   7   3   6      402.80      448.30     99.13 o 
  -7   4   6      448.81      385.12    109.06 o 
  -6   4   6      166.63      115.07     80.77 o 
  -5   4   6     4964.37     4486.80    189.14 o 
  -4   4   6     4734.61     4575.36    153.81 o 
  -3   4   6     2276.80     1864.14     70.48 o 
  -2   4   6     8269.34     8030.07    224.86 o 
  -1   4   6    12337.59    12436.76    293.98 o 
   0   4   6     1229.13     1203.59     50.36 o 
   1   4   6     4106.73     4189.31    115.38 o 
   2   4   6     1051.05     1353.26     81.23 o 
   3   4   6      479.58      681.30     60.42 o 
   4   4   6     5253.08     4806.25    171.53 o 
   5   4   6     3667.47     3485.13    197.45 o 
   6   4   6        0.46      -44.04     62.56 o 
   7   4   6      286.73      301.67     96.58 o 
  -7   5   6      144.81      133.15     95.68 o 
  -6   5   6      113.78       49.48     59.23 o 
  -5   5   6      161.24      166.33     60.53 o 
  -4   5   6     1995.50     1942.67     93.64 o 
  -3   5   6     3085.50     2990.69     93.55 o 
  -2   5   6    17507.29    17625.91    410.08 o 
  -1   5   6     7020.42     6853.68    175.24 o 
   0   5   6    22745.12    23240.12    520.42 o 
   1   5   6    14469.73    14077.35    327.44 o 
   2   5   6    15885.15    16939.17    542.57 o 
   3   5   6    12061.14    12107.32    342.66 o 
   4   5   6      926.27      959.93     82.56 o 
   5   5   6      461.77      666.91     96.37 o 
   6   5   6      297.85      256.15     85.30 o 
   7   5   6       69.89       91.39     78.95 o 
  -7   6   6     1710.06     1801.04    173.40 o 
  -6   6   6        4.25        9.81     68.57 o 
  -5   6   6      423.62      361.31     73.43 o 
  -4   6   6     1189.23     1203.64     80.87 o 
  -3   6   6    27343.62    26277.29    702.52 o 
  -2   6   6       10.51       14.36     23.98 o 
  -1   6   6     5112.82     5275.97    142.48 o 
   0   6   6       81.72      140.30     25.62 o 
   1   6   6     9134.20     9160.10    222.84 o 
   2   6   6      525.58      574.97     54.39 o 
   3   6   6    13887.74    13757.69    383.80 o 
   4   6   6     1957.23     1988.96    101.64 o 
   5   6   6      344.16      315.06    140.88 o 
   6   6   6       26.67      -36.85     61.59 o 
   7   6   6      996.18     1130.64    167.52 o 
  -7   7   6        8.67      159.19     94.03 o 
  -6   7   6       84.24       -1.52     59.52 o 
  -5   7   6     1334.69     1427.83    120.15 o 
  -4   7   6        8.89        9.66     37.94 o 
  -3   7   6     5766.81     6347.27    191.27 o 
  -2   7   6      574.58      460.27     35.95 o 
  -1   7   6    15782.15    15522.43    360.48 o 
   0   7   6       29.88      -12.71     17.69 o 
   1   7   6     9956.03     9616.66    233.97 o 
   2   7   6     1589.56     1621.72     79.96 o 
   3   7   6    23784.93    24309.21    639.35 o 
   4   7   6      157.30      158.07     50.90 o 
   5   7   6      122.29       52.23     68.30 o 
   6   7   6       20.17       65.83     69.21 o 
   7   7   6      425.03      585.23    181.55 o 
  -7   8   6      769.98      671.32    125.89 o 
  -6   8   6        2.32       68.04     67.15 o 
  -5   8   6     1578.34     1466.52    111.39 o 
  -4   8   6     1616.73     1486.88    101.69 o 
  -3   8   6    15455.54    14417.37    368.79 o 
  -2   8   6      812.21      922.66     58.77 o 
  -1   8   6     3809.67     3840.61    120.52 o 
   0   8   6      763.58      702.36     41.41 o 
   1   8   6     5398.35     5241.06    140.62 o 
   2   8   6     3378.68     3278.49    145.07 o 
   3   8   6    11546.02    11618.78    336.67 o 
   4   8   6     1741.39     1733.11    109.82 o 
   5   8   6     1699.35     1643.81    120.71 o 
   6   8   6       78.02       43.19     71.88 o 
   7   8   6      900.28     1219.79    233.30 o 
  -7   9   6      279.80      385.27     95.16 o 
  -6   9   6      296.63      293.78     88.32 o 
  -5   9   6       40.79      100.65     50.30 o 
  -4   9   6     1761.42     1809.92     96.62 o 
  -3   9   6      928.95     1148.42     82.48 o 
  -2   9   6    18714.91    17946.81    375.53 o 
  -1   9   6     9330.48     9316.83    435.42 o 
   0   9   6     6778.28     6591.50    172.01 o 
   1   9   6     7678.33     7522.41    160.19 o 
   2   9   6    11107.07    11970.96    419.79 o 
   3   9   6     3941.84     3665.72    304.23 o 
   4   9   6      688.02     1093.45    110.37 o 
   5   9   6      256.81      410.18     71.10 o 
   6   9   6      333.30      333.71     92.17 o 
   7   9   6       31.48       33.59     91.13 o 
  -7  10   6        7.24       53.75     76.72 o 
  -6  10   6      247.03      130.24     74.05 o 
  -5  10   6     3749.54     3738.34    152.10 o 
  -4  10   6     5954.34     5772.29    191.50 o 
  -3  10   6       75.12       86.85     41.60 o 
  -2  10   6     1345.03     1301.66     68.07 o 
  -1  10   6    19255.96    19546.54    783.24 o 
   0  10   6       92.54       30.92     22.69 o 
   1  10   6     6649.85     6940.89    167.22 o 
   2  10   6     2963.22     3162.63    187.69 o 
   3  10   6      261.83      284.29     71.64 o 
   4  10   6     5532.73     5596.67    242.68 o 
   5  10   6     2649.92     2619.41    155.55 o 
   6  10   6       43.75      -35.21     69.63 o 
   7  10   6      332.21      298.75    165.44 o 
  -7  11   6      688.33      567.13    106.99 o 
  -6  11   6      161.70       86.40     70.52 o 
  -5  11   6      396.52      509.52     73.52 o 
  -4  11   6      372.67      466.88     66.11 o 
  -3  11   6      353.47      335.73     54.90 o 
  -2  11   6     6884.41     6858.92    200.73 o 
  -1  11   6     1022.09      886.87     84.25 o 
   0  11   6     2385.31     2187.76     78.21 o 
   1  11   6    10406.21    10356.39    301.05 o 
   2  11   6     7121.45     6860.32    563.30 o 
   3  11   6     1652.85     1387.79    122.24 o 
   4  11   6     1875.96     1818.77    235.06 o 
   5  11   6     1027.47     1199.24    124.18 o 
   6  11   6       34.48      -20.53     59.26 o 
   7  11   6      838.47      947.23    156.08 o 
  -7  12   6        5.41       -9.19     72.91 o 
  -6  12   6     1379.58     1687.91    142.64 o 
  -5  12   6     2226.27     2140.32    118.77 o 
  -4  12   6     1644.24     1574.22    115.17 o 
  -3  12   6      593.26      650.91     83.33 o 
  -2  12   6     5003.52     4683.97    154.46 o 
  -1  12   6    13855.59    14165.85    497.01 o 
   0  12   6     4328.68     4550.66    134.11 o 
   1  12   6     8981.96     9136.97    273.78 o 
   2  12   6     2230.79     2079.01    163.35 o 
   3  12   6      882.56     1092.14    107.78 o 
   4  12   6      140.07      216.98     68.20 o 
   5  12   6     1113.81     1134.08    119.17 o 
   6  12   6     1840.10     1598.90    229.14 o 
   7  12   6       37.67       80.15     93.45 o 
  -7  13   6       92.52      -21.07     69.99 o 
  -6  13   6     1119.01     1438.48    137.29 o 
  -5  13   6       92.18      103.08     58.31 o 
  -4  13   6     3132.02     2762.66    124.98 o 
  -3  13   6      495.02      391.90     60.27 o 
  -2  13   6      143.21      163.46     44.10 o 
  -1  13   6      121.71       47.52     29.34 o 
   0  13   6    51057.71    52667.66   1264.00 o 
   1  13   6      228.55      241.62     40.13 o 
   2  13   6      393.23      443.09     98.67 o 
   3  13   6      289.09      359.91     73.76 o 
   4  13   6     4637.65     4175.63    416.28 o 
   5  13   6       31.83        3.08     49.59 o 
   6  13   6       31.26       99.33    108.98 o 
  -7  14   6        1.81      -19.68     75.38 o 
  -6  14   6     1779.42     2003.12    241.74 o 
  -5  14   6      333.81      219.03     64.45 o 
  -4  14   6     1130.40     1122.91     94.04 o 
  -3  14   6      348.56      381.59     60.49 o 
  -2  14   6     5314.51     4900.33    163.70 o 
  -1  14   6     3040.91     2624.64    149.51 o 
   0  14   6     1657.15     2011.98     99.88 o 
   1  14   6     3257.74     2908.34    111.02 o 
   2  14   6     5129.98     4594.83    281.37 o 
   3  14   6      710.17      844.85    135.98 o 
   4  14   6      220.78      278.89     61.19 o 
   5  14   6      537.10      587.48     86.66 o 
   6  14   6     2241.71     1900.18    221.24 o 
  -7  15   6      119.74      -19.16     80.76 o 
  -6  15   6      326.75      391.96     88.91 o 
  -5  15   6      195.59      210.98     81.77 o 
  -4  15   6      659.84      678.53     94.09 o 
  -3  15   6       73.71       62.94     47.20 o 
  -2  15   6      323.46      309.58     54.68 o 
  -1  15   6      105.74      144.32     35.32 o 
   0  15   6    21706.77    23295.63    625.34 o 
   1  15   6     3937.21     3663.97    185.18 o 
   2  15   6     2556.30     2304.43    185.11 o 
   3  15   6      600.44      635.24     94.47 o 
   4  15   6     1931.26     1815.83    106.09 o 
   5  15   6      842.20      978.78     98.33 o 
   6  15   6        3.09       67.77     85.88 o 
  -6  16   6      368.14      332.97     91.64 o 
  -5  16   6     2838.44     2718.19    136.60 o 
  -4  16   6     1313.34     1462.57    111.38 o 
  -3  16   6      211.90       14.99     48.08 o 
  -2  16   6     2885.15     2632.35    137.36 o 
  -1  16   6    12816.18    12509.95    458.67 o 
   0  16   6       33.75       -3.14     33.42 o 
   1  16   6     6906.31     6753.56    240.76 o 
   2  16   6     1137.43     1245.50    137.15 o 
   3  16   6     1332.76     1332.09    109.47 o 
   4  16   6     1235.14     1332.19    205.57 o 
   5  16   6     1507.58     1396.70    103.29 o 
   6  16   6      443.19      256.69    176.07 o 
  -6  17   6        5.94      -64.73     67.56 o 
  -5  17   6      166.99      255.04     70.95 o 
  -4  17   6      684.50      754.49     85.80 o 
  -3  17   6        2.90      -48.87     54.72 o 
  -2  17   6     5849.03     5664.25    154.20 o 
  -1  17   6      767.60      796.22     61.42 o 
   0  17   6      558.55      541.83     58.31 o 
   1  17   6     7210.33     7047.88    242.68 o 
   2  17   6     3929.82     4138.80    232.85 o 
   3  17   6       55.94       12.09     47.96 o 
   4  17   6       40.35       54.10    124.23 o 
   5  17   6     1166.63     1130.63    293.05 o 
   6  17   6       27.86     -104.04     81.87 o 
  -6  18   6        7.85      -83.85     96.29 o 
  -5  18   6     1074.55     1044.80    131.84 o 
  -4  18   6     2105.14     2178.74    186.55 o 
  -3  18   6     1562.58     1406.13     79.71 o 
  -2  18   6        0.76       89.06     38.93 o 
  -1  18   6     1289.90     1188.61    135.35 o 
   0  18   6       98.45       91.13     48.38 o 
   1  18   6      126.88       15.39     50.35 o 
   2  18   6     2227.04     2267.67    230.71 o 
   3  18   6      432.28      520.72    144.34 o 
   4  18   6     3238.85     3229.62    264.26 o 
   5  18   6      578.08      476.46    120.28 o 
   6  18   6        7.31     -119.38     79.59 o 
  -6  19   6        6.98      -71.31     55.38 o 
  -5  19   6      270.77      225.47     60.27 o 
  -4  19   6      658.53      789.53     73.66 o 
  -3  19   6     1158.02     1461.47     82.97 o 
  -2  19   6     3938.05     3768.58    194.95 o 
  -1  19   6     2220.02     1989.40    115.18 o 
   0  19   6     3216.75     2781.67    245.07 o 
   1  19   6      882.55      962.82    126.57 o 
   2  19   6     2615.70     2560.48    164.06 o 
   3  19   6     5392.86     5590.37    706.83 o 
   4  19   6      323.22      380.18     91.88 o 
   5  19   6        0.60     -115.58     77.06 o 
   6  19   6       13.32     -132.43     88.29 o 
  -6  20   6        1.66      -52.19     56.11 o 
  -5  20   6       99.73       36.83     53.00 o 
  -4  20   6      250.68      177.16     56.25 o 
  -3  20   6     7917.15     8287.48    357.34 o 
  -2  20   6       39.28       51.61     44.45 o 
  -1  20   6     2692.65     2599.78    136.50 o 
   0  20   6        4.20      -73.38     61.17 o 
   1  20   6     6205.30     6477.19    236.51 o 
   2  20   6        3.95      -45.06     54.14 o 
   3  20   6     4151.51     4428.79    525.81 o 
   4  20   6      106.98       38.25     66.37 o 
   5  20   6      138.35      -83.30     89.46 o 
  -5  21   6      366.26      332.14     74.42 o 
  -4  21   6      104.06       78.44     53.49 o 
  -3  21   6     1784.04     2236.66    104.36 o 
  -2  21   6     2313.54     2103.71    131.31 o 
  -1  21   6     3029.21     3047.79    277.08 o 
   0  21   6      859.67      826.86    254.57 o 
   1  21   6     1419.10     1542.05    124.41 o 
   2  21   6     1109.00     1444.50    142.91 o 
   3  21   6     5105.10     5415.04    585.04 o 
   4  21   6       29.80       50.03     65.15 o 
   5  21   6       49.11      -32.38     88.29 o 
  -5  22   6      433.02      279.35    101.91 o 
  -4  22   6      697.70      886.98     84.87 o 
  -3  22   6     2464.82     2403.03    104.31 o 
  -2  22   6       99.13      232.75     75.38 o 
  -1  22   6       85.11       91.22     63.32 o 
   0  22   6       17.41       11.51     75.04 o 
   1  22   6        8.18       38.53     72.08 o 
   2  22   6     1588.27     1962.73    154.03 o 
   3  22   6     1241.41     1599.35    205.49 o 
   4  22   6     1044.72     1346.49    381.97 o 
   5  22   6      531.79      378.70    313.66 o 
  -5  23   6        0.84       60.90     63.38 o 
  -4  23   6      114.48       90.05     58.85 o 
  -3  23   6       50.44      -18.28     47.83 o 
  -2  23   6     5104.76     4736.67    381.16 o 
  -1  23   6      608.96      411.30    137.95 o 
   0  23   6     1441.32     1438.09    283.95 o 
   1  23   6     2104.47     2426.82    179.27 o 
   2  23   6     3979.83     4422.74    328.88 o 
   3  23   6      159.94      166.09     78.27 o 
   4  23   6       21.89       59.54     92.59 o 
   5  23   6      205.36      157.43    132.33 o 
  -5  24   6     1000.67      916.78    101.57 o 
  -4  24   6      971.33     1144.81    138.93 o 
  -3  24   6      222.55       13.22     65.41 o 
  -2  24   6      166.55      193.20     79.02 o 
  -1  24   6     4931.69     4338.65    371.44 o 
   0  24   6       76.14       44.98     89.02 o 
   1  24   6     3272.30     3497.56    222.42 o 
   2  24   6      421.67      625.34    148.17 o 
   3  24   6      170.38       70.63     87.56 o 
   4  24   6      437.80      588.61    127.82 o 
  -4  25   6      202.38      161.29     80.76 o 
  -3  25   6       52.58      -15.34     62.88 o 
  -2  25   6      100.96       -3.17     73.31 o 
  -1  25   6      184.07      133.65    103.29 o 
   0  25   6     2674.15     2614.79    201.68 o 
   1  25   6     1161.80     1268.23    183.31 o 
   2  25   6      639.96      967.28    151.73 o 
   3  25   6      309.80      260.41     87.22 o 
   4  25   6      555.94      714.43    142.92 o 
  -4  26   6      295.86      226.95     83.81 o 
  -3  26   6      115.35      121.97     72.99 o 
  -2  26   6      548.27      296.73     93.83 o 
  -1  26   6     1216.02      989.77    201.73 o 
   0  26   6      609.38     1137.85    265.97 o 
   1  26   6      382.60      483.35    149.98 o 
   2  26   6      726.47      627.26    131.94 o 
   3  26   6       31.48      -22.01     95.11 o 
   4  26   6        3.13      -56.67     97.95 o 
  -4  27   6      364.60      197.01     86.75 o 
  -3  27   6        0.74      -41.22     68.04 o 
  -2  27   6      241.48      112.64     99.76 o 
  -1  27   6       30.62      -42.35     93.56 o 
   0  27   6     6883.42     6795.44    352.16 o 
   1  27   6       16.39      -31.67     96.15 o 
   2  27   6        0.47        9.80     91.35 o 
   3  27   6       30.93     -145.37    137.48 o 
  -3  28   6      161.97        7.70     87.07 o 
  -2  28   6      826.11      703.48    159.68 o 
  -1  28   6     1092.72     1291.64    500.70 o 
   0  28   6      222.37      614.45    191.64 o 
   1  28   6      840.52      993.50    165.11 o 
   2  28   6      888.86     1015.81    292.28 o 
   3  28   6      130.67      296.23    174.32 o 
  -3  29   6       45.22       -1.84     89.19 o 
  -2  29   6      180.31       40.62    101.21 o 
  -1  29   6       45.50       37.08    113.55 o 
   0  29   6     1267.56     1470.85    197.95 o 
   1  29   6      584.84      587.20    147.76 o 
   2  29   6      267.66      295.26    144.94 o 
  -2  30   6      110.14       73.63     90.06 o 
  -1  30   6     1525.08     1599.17    235.38 o 
   0  30   6       26.38       32.14    107.20 o 
   1  30   6      514.20      685.96    147.25 o 
   2  30   6        4.59      103.71    169.49 o 
  -1  31   6      246.53      242.35    123.94 o 
   0  31   6      656.23      773.51    168.86 o 
  -7   0   7     2804.65     2714.98    281.98 o 
  -5   0   7       54.62       85.51     95.38 o 
  -3   0   7    24358.63    22109.41    736.49 o 
  -1   0   7      532.92      752.62     67.04 o 
   1   0   7      158.15       97.59     44.40 o 
   3   0   7     6287.69     6333.34    349.95 o 
   5   0   7     1632.63     1550.23    168.18 o 
   7   0   7       78.71        6.58    116.21 o 
  -7   1   7      132.22      240.78     95.49 o 
  -6   1   7      669.30      872.28    132.21 o 
  -5   1   7        7.66      -32.19     59.84 o 
  -4   1   7      596.51      611.03     66.68 o 
  -3   1   7       29.09      232.69     50.91 o 
  -2   1   7    13235.74    13269.96    319.66 o 
  -1   1   7    28659.69    29539.04    659.00 o 
   0   1   7      478.56      419.96     37.27 o 
   1   1   7     1335.40     1197.58     55.39 o 
   2   1   7     3532.45     3474.38    103.34 o 
   3   1   7     8768.96     8897.97    261.04 o 
   4   1   7      853.58     1031.22    113.36 o 
   5   1   7     1394.71     1492.80    135.02 o 
   6   1   7        9.15       -4.91    103.38 o 
   7   1   7       19.06       41.31     81.27 o 
  -7   2   7      766.24      815.45    140.28 o 
  -6   2   7      393.95      576.68    113.28 o 
  -5   2   7     1786.41     1803.08    143.88 o 
  -4   2   7      199.66      159.03     42.03 o 
  -3   2   7     6401.64     6259.03    181.61 o 
  -2   2   7    13381.62    14492.79    346.83 o 
  -1   2   7        4.04       88.43     37.38 o 
   0   2   7    11811.65    11621.15    277.96 o 
   1   2   7       33.98      -16.98     19.67 o 
   2   2   7     2722.86     2775.32     87.74 o 
   3   2   7     1172.40     1159.64     69.34 o 
   4   2   7     6609.45     6553.64    290.86 o 
   5   2   7     2263.28     2228.82    139.47 o 
   6   2   7      327.63      305.28    221.79 o 
   7   2   7      418.32      419.96    100.43 o 
  -7   3   7      153.85       84.95     88.85 o 
  -6   3   7     1184.30     1407.64    353.35 o 
  -5   3   7       79.20      209.33     62.25 o 
  -4   3   7      924.56      956.11    101.31 o 
  -3   3   7     6593.03     5894.46    152.82 o 
  -2   3   7    22442.41    22567.56    517.48 o 
  -1   3   7     3581.49     3449.11    110.64 o 
   0   3   7      817.25      657.89     43.42 o 
   1   3   7    24856.91    24433.20    550.66 o 
   2   3   7     8647.25     8433.21    211.28 o 
   3   3   7      137.77       39.84     32.66 o 
   4   3   7     1032.31     1243.35    100.30 o 
   5   3   7     1069.60     1382.95    129.46 o 
   6   3   7       11.73       -9.89     62.40 o 
   7   3   7      420.70      376.39    106.35 o 
  -7   4   7       24.21      -73.00     82.61 o 
  -6   4   7     1223.02     1211.27    148.05 o 
  -5   4   7     4869.73     4447.30    171.53 o 
  -4   4   7     2190.87     2063.95     97.91 o 
  -3   4   7     1452.99     1694.29     74.51 o 
  -2   4   7     7367.41     7409.96    195.99 o 
  -1   4   7    12448.53    12477.97    297.89 o 
   0   4   7      984.70     1034.91     49.77 o 
   1   4   7     1157.82     1108.57     51.95 o 
   2   4   7       54.80       70.52     55.16 o 
   3   4   7      196.40      151.77     43.99 o 
   4   4   7     7081.52     6780.44    322.76 o 
   5   4   7      810.59      751.14    102.49 o 
   6   4   7      555.71      490.17     98.59 o 
   7   4   7      949.44     1237.22    181.12 o 
  -7   5   7       74.69      143.73     91.03 o 
  -6   5   7      388.19      512.43    109.20 o 
  -5   5   7       58.02       69.03     48.42 o 
  -4   5   7     1963.70     1840.74     94.20 o 
  -3   5   7     9566.76     9264.42    253.31 o 
  -2   5   7     1287.58     1111.40     70.80 o 
  -1   5   7      310.54      403.72     44.49 o 
   0   5   7    12053.02    12495.78    297.58 o 
   1   5   7    19110.25    19029.62    436.51 o 
   2   5   7     2583.71     2461.65    102.73 o 
   3   5   7      656.04      549.94     79.59 o 
   4   5   7      941.14     1008.29    107.06 o 
   5   5   7     3825.52     3880.05    193.69 o 
   6   5   7      158.29      197.69     80.55 o 
   7   5   7      615.58      699.94    118.77 o 
  -7   6   7       42.53       90.38     85.01 o 
  -6   6   7     2112.40     1979.16    162.00 o 
  -5   6   7      823.54      991.66     91.24 o 
  -4   6   7     6933.69     6827.34    210.97 o 
  -3   6   7      944.52     1041.52     78.00 o 
  -2   6   7        1.07      -32.86     21.90 o 
  -1   6   7      484.36      514.73     42.31 o 
   0   6   7    10298.86    10189.67    248.97 o 
   1   6   7        1.39      -12.52     20.70 o 
   2   6   7    22391.13    22523.04    589.44 o 
   3   6   7      177.60      135.15     43.81 o 
   4   6   7        3.05      -55.71     41.91 o 
   5   6   7       29.93       74.46     67.75 o 
   6   6   7     4516.77     4373.42    270.69 o 
   7   6   7       74.67      148.86     90.99 o 
  -7   7   7       13.28      -43.67     81.27 o 
  -6   7   7     1793.53     1981.94    139.50 o 
  -5   7   7        0.92      -35.78     47.34 o 
  -4   7   7     4609.91     4483.89    159.86 o 
  -3   7   7      704.76      757.47     69.47 o 
  -2   7   7      419.59      422.50     45.86 o 
  -1   7   7      143.22       68.23     25.90 o 
   0   7   7    11007.83    10514.65    352.22 o 
   1   7   7      776.48      687.56     44.40 o 
   2   7   7     1924.47     2007.33     93.75 o 
   3   7   7       71.23      -19.15     36.29 o 
   4   7   7      117.03      134.28     53.00 o 
   5   7   7      107.27       22.84     68.53 o 
   6   7   7      160.78      225.55     83.09 o 
   7   7   7       21.03        4.01     87.27 o 
  -7   8   7       63.22       16.10     83.16 o 
  -6   8   7     1954.07     2093.69    180.91 o 
  -5   8   7     1817.64     1817.65    112.21 o 
  -4   8   7     7421.16     6986.24    217.75 o 
  -3   8   7     3781.15     3547.31    133.78 o 
  -2   8   7      121.25       88.50     31.20 o 
  -1   8   7     1805.17     1766.07     70.25 o 
   0   8   7     1909.92     1904.22     92.13 o 
   1   8   7      243.55      368.03     36.66 o 
   2   8   7     9112.52     8981.95    333.16 o 
   3   8   7     1127.05     1104.39     85.97 o 
   4   8   7      294.70      216.37     57.46 o 
   5   8   7        3.84       39.81     62.44 o 
   6   8   7     2715.45     2716.62    308.84 o 
   7   8   7      493.14      942.20    216.86 o 
  -7   9   7        0.12      -19.32     82.58 o 
  -6   9   7       62.16       69.68     69.73 o 
  -5   9   7       73.19      181.06     58.11 o 
  -4   9   7      336.20      418.03     63.46 o 
  -3   9   7     9468.85     9056.57    257.13 o 
  -2   9   7     3726.98     3430.05    111.16 o 
  -1   9   7      837.32      828.78     64.03 o 
   0   9   7     7030.79     6425.21    196.10 o 
   1   9   7    23595.27    23638.25    537.72 o 
   2   9   7     6945.73     7273.12    228.13 o 
   3   9   7       74.25       10.49     37.69 o 
   4   9   7      959.45      956.19     90.27 o 
   5   9   7     2263.55     2126.60    195.81 o 
   6   9   7       85.96      103.62     80.01 o 
   7   9   7      433.23      418.80    188.35 o 
  -7  10   7        0.18      -62.32    110.40 o 
  -6  10   7      930.93      822.21    126.37 o 
  -5  10   7     4242.79     4000.83    161.33 o 
  -4  10   7      388.69      405.19     65.68 o 
  -3  10   7     1002.08     1165.02     83.51 o 
  -2  10   7    10291.47     9728.99    364.19 o 
  -1  10   7     5677.25     5085.02    145.84 o 
   0  10   7     3677.25     3659.71    121.56 o 
   1  10   7      853.24      761.71     49.29 o 
   2  10   7      511.26      735.49     69.48 o 
   3  10   7       86.41       44.80     45.58 o 
   4  10   7     4383.46     4464.17    318.95 o 
   5  10   7      639.38      634.95    103.63 o 
   6  10   7       12.09      -23.28     72.64 o 
  -7  11   7       34.81      -31.84     72.48 o 
  -6  11   7      732.03      707.63    105.24 o 
  -5  11   7      123.37      160.48     61.09 o 
  -4  11   7     1636.22     1545.70    158.46 o 
  -3  11   7     3838.17     3760.02    142.30 o 
  -2  11   7    16999.19    17016.81    887.73 o 
  -1  11   7     4500.21     4087.10    159.40 o 
   0  11   7     1000.46      937.07     55.51 o 
   1  11   7     6748.78     6449.99    206.97 o 
   2  11   7     6320.46     6401.33    241.46 o 
   3  11   7     2644.08     2709.39    130.06 o 
   4  11   7      423.11      798.70     86.22 o 
   5  11   7      233.23      359.85     89.43 o 
   6  11   7      345.68      338.12    101.03 o 
  -7  12   7     1033.50     1095.51    151.78 o 
  -6  12   7       55.23       63.70     70.73 o 
  -5  12   7      513.17      608.69     82.51 o 
  -4  12   7        3.16      -58.67     39.11 o 
  -3  12   7     6937.08     6663.81    209.46 o 
  -2  12   7     5041.63     5041.69    219.77 o 
  -1  12   7      644.86      838.44    145.74 o 
   0  12   7     4253.20     4079.60    125.76 o 
   1  12   7        0.02      -24.58     33.12 o 
   2  12   7     2671.08     2554.96    142.73 o 
   3  12   7     3436.76     3465.85    177.03 o 
   4  12   7     3250.40     3173.23    323.09 o 
   5  12   7     1792.69     1789.10    117.62 o 
   6  12   7       97.85       66.54     77.97 o 
  -7  13   7       66.44      159.09    105.92 o 
  -6  13   7       79.76       88.74     72.88 o 
  -5  13   7       16.47      -77.22     51.48 o 
  -4  13   7      366.08      359.87     66.05 o 
  -3  13   7        0.22      227.28     53.85 o 
  -2  13   7      809.83      850.36    105.68 o 
  -1  13   7    18622.51    17840.73    887.87 o 
   0  13   7      316.85      275.90     44.31 o 
   1  13   7       27.19      -47.65     31.77 o 
   2  13   7      163.82      233.43     68.30 o 
   3  13   7     5065.66     5030.34    228.74 o 
   4  13   7        8.89       15.43     61.76 o 
   5  13   7      993.66     1335.70    334.93 o 
   6  13   7       37.29      -74.15     84.90 o 
  -6  14   7       81.21       -9.53     71.64 o 
  -5  14   7       31.34      -70.85     47.24 o 
  -4  14   7       19.04       18.94     51.94 o 
  -3  14   7    12731.42    12508.98    342.83 o 
  -2  14   7      609.74      580.73     77.18 o 
  -1  14   7      659.85      821.37     60.34 o 
   0  14   7     1778.18     1634.81     55.38 o 
   1  14   7       48.32      -56.20     37.47 o 
   2  14   7     1022.47     1097.24    174.87 o 
   3  14   7     2461.01     2295.82    231.88 o 
   4  14   7      572.24      521.57     92.55 o 
   5  14   7     1870.76     1761.29    135.13 o 
   6  14   7       55.74      -32.57     96.81 o 
  -6  15   7      808.35      782.64    114.07 o 
  -5  15   7        0.53      -68.00     50.83 o 
  -4  15   7      672.70      627.91     79.86 o 
  -3  15   7      376.49      510.47     93.94 o 
  -2  15   7     4989.81     4734.89    188.98 o 
  -1  15   7    11168.71    10433.20    563.19 o 
   0  15   7        6.71       -7.63     24.09 o 
   1  15   7      797.38      637.92     89.01 o 
   2  15   7     1779.04     1918.78    103.59 o 
   3  15   7     2052.25     1954.96    115.76 o 
   4  15   7      171.98      182.26     61.36 o 
   5  15   7       86.38      111.07     64.59 o 
   6  15   7       12.25      -95.82    113.14 o 
  -6  16   7      203.08      246.80     91.24 o 
  -5  16   7     1268.30     1291.43    115.43 o 
  -4  16   7        4.66      -35.91     52.00 o 
  -3  16   7      747.10      759.69     81.45 o 
  -2  16   7     3814.26     3802.04    273.67 o 
  -1  16   7     1176.67     1153.66    100.00 o 
   0  16   7     5502.00     5563.39    155.73 o 
   1  16   7      618.13      638.28    106.83 o 
   2  16   7     3608.30     3485.54    170.25 o 
   3  16   7      604.89      644.10    118.84 o 
   4  16   7     2565.24     2380.32    206.61 o 
   5  16   7      645.89      631.99     92.87 o 
   6  16   7      126.88      -82.44    112.27 o 
  -6  17   7      319.68      296.26     90.51 o 
  -5  17   7       24.24      129.69     66.89 o 
  -4  17   7      189.70      114.52     60.63 o 
  -3  17   7     2412.65     2302.94    115.68 o 
  -2  17   7     4989.83     4544.11    389.86 o 
  -1  17   7       31.96       78.94     39.41 o 
   0  17   7     1792.44     1728.08     98.46 o 
   1  17   7     9492.77     9038.46    397.18 o 
   2  17   7     3653.53     3253.04    146.11 o 
   3  17   7        8.32      -56.32     44.09 o 
   4  17   7      535.68      600.56     85.61 o 
   5  17   7      725.76      858.50    102.84 o 
   6  17   7        0.27      -11.18    130.68 o 
  -6  18   7      465.52      412.11    100.35 o 
  -5  18   7     2840.97     2830.17    145.79 o 
  -4  18   7     1208.85     1244.63    157.91 o 
  -3  18   7     1054.92     1134.19    120.27 o 
  -2  18   7      826.41     1061.25     88.39 o 
  -1  18   7     2815.32     2607.54    156.47 o 
   0  18   7       28.13       27.09     64.78 o 
   1  18   7      702.15      818.47     94.41 o 
   2  18   7     1616.20     1736.58    108.34 o 
   3  18   7       64.01      -72.91     52.68 o 
   4  18   7      435.45      246.10    109.75 o 
   5  18   7      221.85      254.60    135.40 o 
  -6  19   7      283.86      332.42    129.07 o 
  -5  19   7        4.21       66.34     78.31 o 
  -4  19   7     1610.60     1777.65    141.50 o 
  -3  19   7      871.62     1007.31     87.79 o 
  -2  19   7       35.40      -62.35     54.59 o 
  -1  19   7      595.55      707.95     81.02 o 
   0  19   7     5126.91     4619.32    822.26 o 
   1  19   7     4425.55     4352.47    206.21 o 
   2  19   7      732.37      901.59     97.72 o 
   3  19   7       63.82      -33.19     67.31 o 
   4  19   7      570.05      789.10    113.09 o 
   5  19   7      228.62      240.20    102.06 o 
  -5  20   7       50.06       44.83     53.98 o 
  -4  20   7     3896.98     4472.95    169.02 o 
  -3  20   7        2.13      -31.32     44.91 o 
  -2  20   7      285.62      207.24     52.25 o 
  -1  20   7        6.96      -26.19     50.09 o 
   0  20   7     3569.37     3501.52    596.74 o 
   1  20   7       63.75      106.77     75.30 o 
   2  20   7     4805.27     4833.96    218.76 o 
   3  20   7      329.24      243.86     78.73 o 
   4  20   7       21.09      -17.80     59.73 o 
   5  20   7        2.78      -23.16     86.50 o 
  -5  21   7       13.07        9.35     55.30 o 
  -4  21   7     2037.36     2489.01    112.30 o 
  -3  21   7     1445.94     1551.44     96.26 o 
  -2  21   7       15.01      -28.51     44.49 o 
  -1  21   7      273.18      184.15     65.29 o 
   0  21   7     2909.71     2497.86    438.98 o 
   1  21   7      940.89      981.96    136.85 o 
   2  21   7      711.86      821.29    101.78 o 
   3  21   7       14.59      -31.74     64.29 o 
   4  21   7      172.93       33.45     65.22 o 
   5  21   7      454.04      475.22    122.75 o 
  -5  22   7     1042.41     1084.58     96.55 o 
  -4  22   7     1035.80     1191.48     94.92 o 
  -3  22   7      825.10     1087.08     93.76 o 
  -2  22   7      453.93      403.38     76.62 o 
  -1  22   7     1084.69      893.48    103.02 o 
   0  22   7      189.71       88.86     84.29 o 
   1  22   7        1.80       37.37     79.45 o 
   2  22   7     1029.00     1149.42    117.56 o 
   3  22   7        0.29      -86.82     61.35 o 
   4  22   7      556.43      661.69    103.85 o 
   5  22   7        8.90      -64.70    132.33 o 
  -5  23   7       44.68       39.30     57.98 o 
  -4  23   7        1.57        0.29     54.76 o 
  -3  23   7     1698.64     1624.90    175.53 o 
  -2  23   7     1272.74     1301.73    120.80 o 
  -1  23   7      220.75       38.85     88.85 o 
   0  23   7     1330.06     1395.06    388.54 o 
   1  23   7     4709.20     4731.27    263.21 o 
   2  23   7      409.58      575.89    125.75 o 
   3  23   7       98.95       15.42     68.91 o 
   4  23   7      129.33       95.15    104.83 o 
  -4  24   7       36.01       53.72     58.44 o 
  -3  24   7       44.78      -19.11     74.90 o 
  -2  24   7     2402.17     2553.61    159.23 o 
  -1  24   7      670.13      723.57    401.92 o 
   0  24   7     1341.57     1461.02    346.22 o 
   1  24   7       32.81      106.01     98.57 o 
   2  24   7      740.84     1160.69    161.10 o 
   3  24   7       18.52       33.26     68.74 o 
   4  24   7     2039.92     2393.17    372.65 o 
  -4  25   7      589.75      469.74    101.34 o 
  -3  25   7       92.11      114.89     79.41 o 
  -2  25   7     2298.68     2219.63    234.64 o 
  -1  25   7     2072.26     2065.00    559.79 o 
   0  25   7       90.53       67.92     96.31 o 
   1  25   7     1025.86     1371.77    176.23 o 
   2  25   7      879.65     1062.08    241.74 o 
   3  25   7      960.32     1219.10    131.82 o 
   4  25   7       27.03      131.76    106.66 o 
  -4  26   7        2.82      -10.94     72.59 o 
  -3  26   7     2179.22     2400.38    203.10 o 
  -2  26   7      510.98      488.12    174.43 o 
  -1  26   7       94.37      110.79    188.02 o 
   0  26   7      197.08      188.69    118.25 o 
   1  26   7       24.12      -52.81     91.80 o 
   2  26   7       41.74       44.75     93.37 o 
   3  26   7      400.56      632.80    134.82 o 
  -3  27   7       11.21       66.48     84.66 o 
  -2  27   7       36.55      -89.00     76.95 o 
  -1  27   7     3827.02     2956.56    434.26 o 
   0  27   7       22.55      -59.78     99.15 o 
   1  27   7        2.34      -40.83    105.47 o 
   2  27   7       24.64        9.28     95.15 o 
   3  27   7     1554.65     2171.41    271.02 o 
  -3  28   7     1578.88     1794.77    230.54 o 
  -2  28   7      604.11      512.11    351.60 o 
  -1  28   7       35.08      151.93    208.74 o 
   0  28   7      536.03      589.93    216.20 o 
   1  28   7       26.39       91.21    107.17 o 
   2  28   7      269.39      237.77    121.35 o 
  -2  29   7     1123.99     1492.67    397.20 o 
  -1  29   7      498.49      452.06    143.81 o 
   0  29   7       41.15      -71.72    103.38 o 
   1  29   7      241.44      124.61    121.53 o 
   2  29   7      240.22      173.61    145.37 o 
  -1  30   7      261.29      289.80    130.06 o 
   0  30   7      241.00      132.26    125.60 o 
   1  30   7       79.36       71.11    116.53 o 
  -6   0   8      147.76      127.61    126.96 o 
  -4   0   8    13358.45    13291.82    743.10 o 
  -2   0   8     1676.16     1835.08    110.28 o 
   0   0   8    16161.07    15651.78    522.67 o 
   2   0   8    14787.04    15299.38    513.26 o 
   4   0   8      556.43      453.23    120.82 o 
   6   0   8     1735.04     1633.33    185.50 o 
  -7   1   8       48.37       -8.96     84.68 o 
  -6   1   8      164.32      112.11     84.57 o 
  -5   1   8     1281.26     1382.11    148.77 o 
  -4   1   8     2533.92     2683.76    133.84 o 
  -3   1   8     3130.21     3051.64    113.93 o 
  -2   1   8     9840.46     9870.47    252.48 o 
  -1   1   8     1711.30     1648.59     68.36 o 
   0   1   8    10450.67    10286.98    254.97 o 
   1   1   8     7714.81     7361.76    191.71 o 
   2   1   8    13302.25    13521.57    625.60 o 
   3   1   8      382.08      304.96     67.88 o 
   4   1   8      147.95       76.15     60.03 o 
   5   1   8      262.38      200.76     76.32 o 
   6   1   8      211.94      245.19     83.47 o 
   7   1   8        2.45       62.57     82.01 o 
  -7   2   8        3.66     -100.51     84.32 o 
  -6   2   8      874.48      892.69    134.82 o 
  -5   2   8     1687.46     2044.63    156.40 o 
  -4   2   8     3804.96     3758.59    135.94 o 
  -3   2   8        4.70      110.91     38.61 o 
  -2   2   8      220.67      266.29     41.00 o 
  -1   2   8      157.04      136.90     29.11 o 
   0   2   8       11.12       15.77     24.74 o 
   1   2   8       78.02      128.64     29.40 o 
   2   2   8     1265.13     1385.30     73.98 o 
   3   2   8     9071.70     8787.43    324.39 o 
   4   2   8      998.17      953.12    106.12 o 
   5   2   8       81.49       97.48     75.98 o 
   6   2   8      864.35     1261.44    136.59 o 
   7   2   8     1337.12     1804.28    219.05 o 
  -7   3   8       40.31      -18.61     84.97 o 
  -6   3   8      206.20      241.25     88.91 o 
  -5   3   8     1274.40     1511.77    144.72 o 
  -4   3   8       89.99      131.53     46.13 o 
  -3   3   8     7825.71     7375.44    208.58 o 
  -2   3   8     2828.11     2879.03    101.87 o 
  -1   3   8     1799.13     1700.84     69.06 o 
   0   3   8     4949.09     4763.83    136.15 o 
   1   3   8    12182.33    12235.94    295.82 o 
   2   3   8     1157.66     1075.23     68.15 o 
   3   3   8      234.10      289.99     66.72 o 
   4   3   8     1761.95     1743.59    122.24 o 
   5   3   8       71.66       65.84     70.77 o 
   6   3   8      695.20      633.52    113.92 o 
   7   3   8        2.03      -59.04     77.09 o 
  -7   4   8      197.33        3.44     98.12 o 
  -6   4   8     2363.72     2331.51    178.06 o 
  -5   4   8     2111.77     2133.20    160.67 o 
  -4   4   8     1315.93     1286.31     84.99 o 
  -3   4   8     1605.15     1605.86     96.72 o 
  -2   4   8    11891.08    11359.87    285.11 o 
  -1   4   8      280.68      233.30     39.34 o 
   0   4   8     6032.03     5481.44    151.90 o 
   1   4   8      958.99      847.17     50.37 o 
   2   4   8       52.30       43.96     31.98 o 
   3   4   8     5276.66     5217.01    179.02 o 
   4   4   8     7442.44     7650.79    302.75 o 
   5   4   8     1296.99     1723.75    147.45 o 
   6   4   8      307.61      333.04     95.08 o 
   7   4   8      671.46      810.42    138.25 o 
  -7   5   8       78.78      201.96     96.94 o 
  -6   5   8      319.34      359.15    103.60 o 
  -5   5   8      844.73      969.26    102.78 o 
  -4   5   8      489.91      660.79     71.32 o 
  -3   5   8      575.04      607.95     74.80 o 
  -2   5   8     1388.44     1565.58     71.61 o 
  -1   5   8    14007.96    13960.50    335.44 o 
   0   5   8     1158.70     1078.77     53.76 o 
   1   5   8      680.27      631.58     45.75 o 
   2   5   8      161.95      141.22     39.59 o 
   3   5   8     2613.79     2713.76    116.42 o 
   4   5   8     2269.33     2657.37    154.28 o 
   5   5   8      139.08      203.93     76.99 o 
   6   5   8     1320.51     1448.56    149.20 o 
  -7   6   8     1406.39     1535.24    182.77 o 
  -6   6   8      292.09      317.47     97.16 o 
  -5   6   8      776.97      827.00     85.77 o 
  -4   6   8      527.89      370.37     60.48 o 
  -3   6   8     3634.80     3437.49    151.92 o 
  -2   6   8     1706.88     1814.80     77.38 o 
  -1   6   8     1861.10     2097.17     81.79 o 
   0   6   8      847.18      654.06     59.63 o 
   1   6   8     2079.11     2248.62     83.36 o 
   2   6   8      414.61      245.45     44.29 o 
   3   6   8      107.37      144.50     74.27 o 
   4   6   8     1340.01     1574.66    137.29 o 
   5   6   8     5810.99     5843.76    262.94 o 
   6   6   8       82.21      191.77     84.44 o 
  -7   7   8      269.75      385.25    130.57 o 
  -6   7   8       68.19       78.44     82.48 o 
  -5   7   8     3043.43     2734.79    126.88 o 
  -4   7   8        6.07      -30.62     41.29 o 
  -3   7   8       75.26       88.00     49.01 o 
  -2   7   8       73.81       36.71     30.44 o 
  -1   7   8    27296.06    27970.84    632.58 o 
   0   7   8       49.09       -2.79     23.73 o 
   1   7   8      175.46       41.76     33.89 o 
   2   7   8        1.31      -42.51     28.34 o 
   3   7   8     8364.60     8732.98    270.67 o 
   4   7   8      665.61      631.82    103.28 o 
   5   7   8       48.75      267.47     82.48 o 
   6   7   8        1.76      -98.50     65.66 o 
  -7   8   8     1244.32     1258.54    169.59 o 
  -6   8   8      907.26     1216.63    154.59 o 
  -5   8   8     1140.77     1209.46    100.24 o 
  -4   8   8     1312.99     1242.46     97.13 o 
  -3   8   8     3716.21     3377.24    153.03 o 
  -2   8   8     5348.75     4946.27    147.95 o 
  -1   8   8      239.49      341.13     54.06 o 
   0   8   8     4661.11     4535.73    133.10 o 
   1   8   8     1668.32     1545.57     80.47 o 
   2   8   8     1634.84     1399.51     80.42 o 
   3   8   8       42.00       73.34     55.69 o 
   4   8   8     1842.20     1676.18    133.77 o 
   5   8   8     3648.42     3523.10    193.43 o 
   6   8   8       23.87       45.51     79.75 o 
  -7   9   8       26.55       67.00     97.59 o 
  -6   9   8      406.63      669.20    121.76 o 
  -5   9   8       90.61      175.33     58.78 o 
  -4   9   8      171.87      111.85     50.75 o 
  -3   9   8     2075.80     1865.52    110.80 o 
  -2   9   8      290.02      338.62     59.37 o 
  -1   9   8     2379.64     2074.41     81.07 o 
   0   9   8     2162.09     2062.92     78.73 o 
   1   9   8     8498.39     8430.00    254.27 o 
   2   9   8      611.75      696.29     70.37 o 
   3   9   8     2574.59     2609.20    120.27 o 
   4   9   8     2623.05     2520.34    152.82 o 
   5   9   8        7.21      -30.21     67.74 o 
   6   9   8     1154.12     1097.89    140.24 o 
  -7  10   8      129.42      -12.95     90.25 o 
  -6  10   8     1509.64     1884.51    155.35 o 
  -5  10   8     1950.56     2008.74    121.96 o 
  -4  10   8      265.67      144.34     56.74 o 
  -3  10   8      503.75      644.79     89.07 o 
  -2  10   8     5820.81     5536.96    203.08 o 
  -1  10   8      101.99       73.64     30.18 o 
   0  10   8     2938.34     2865.60    162.67 o 
   1  10   8      364.78      471.01     58.73 o 
   2  10   8      550.20      643.60     69.42 o 
   3  10   8     6174.50     6202.39    214.27 o 
   4  10   8     3694.88     3798.27    160.43 o 
   5  10   8        0.50      -92.28     65.27 o 
   6  10   8      338.73      310.50     99.35 o 
  -7  11   8       46.91     -121.41     84.48 o 
  -6  11   8        4.63       71.43     70.57 o 
  -5  11   8     1160.87     1388.16    130.27 o 
  -4  11   8      466.84      409.71     70.55 o 
  -3  11   8     4556.19     4058.19    199.74 o 
  -2  11   8     4828.11     4451.81    293.40 o 
  -1  11   8     1388.92     1024.34     60.78 o 
   0  11   8     4644.95     4526.77    198.03 o 
   1  11   8    10227.49     9256.74    279.31 o 
   2  11   8     1742.79     1591.98     94.91 o 
   3  11   8      535.03      749.54     79.48 o 
   4  11   8      113.60      157.16     57.16 o 
   5  11   8      159.49       18.12     71.04 o 
   6  11   8       65.17      -26.77     84.66 o 
  -6  12   8      181.92      137.13     82.10 o 
  -5  12   8      762.27      991.12     98.88 o 
  -4  12   8     3335.54     3363.98    144.00 o 
  -3  12   8      281.88      238.93     66.04 o 
  -2  12   8        4.60       63.04     46.03 o 
  -1  12   8       61.18      -19.28     28.68 o 
   0  12   8     2251.98     2188.37     95.28 o 
   1  12   8       70.09       70.73     40.66 o 
   2  12   8     3675.25     3962.34    156.33 o 
   3  12   8     4308.86     4485.44    195.13 o 
   4  12   8      390.35      348.57     70.28 o 
   5  12   8      116.29       56.70     78.94 o 
   6  12   8      935.50     1182.05    147.57 o 
  -6  13   8      233.82      217.05     84.22 o 
  -5  13   8      163.69      109.02     59.28 o 
  -4  13   8     2388.40     2853.88    134.26 o 
  -3  13   8      397.31      306.90     70.93 o 
  -2  13   8     4294.00     4223.16    271.83 o 
  -1  13   8      384.67      371.36     46.98 o 
   0  13   8     4764.00     4541.98    175.32 o 
   1  13   8      830.28      893.48     80.84 o 
   2  13   8     3702.87     3653.24    150.86 o 
   3  13   8      681.55      614.90     78.68 o 
   4  13   8      465.73      439.68     75.50 o 
   5  13   8        5.22      -64.69    102.51 o 
   6  13   8      568.51      678.69     99.39 o 
  -6  14   8       11.15      -16.97     77.65 o 
  -5  14   8      208.72      224.15     68.04 o 
  -4  14   8     7494.20     7737.08    287.91 o 
  -3  14   8       38.04       29.85     55.97 o 
  -2  14   8      893.00      942.82     90.38 o 
  -1  14   8        0.32      -26.50     40.99 o 
   0  14   8     5051.09     4584.23    168.79 o 
   1  14   8        5.36       11.34     41.98 o 
   2  14   8     5090.19     4739.65    235.35 o 
   3  14   8      585.59      596.32    103.45 o 
   4  14   8      136.89      106.82     61.19 o 
   5  14   8      118.77      121.42    172.02 o 
   6  14   8     1120.82     1327.40    166.32 o 
  -6  15   8       67.39      117.52     79.31 o 
  -5  15   8      788.78      838.50     99.16 o 
  -4  15   8     1379.41     1637.20    112.96 o 
  -3  15   8     2445.99     2372.95    193.80 o 
  -2  15   8     4519.64     4176.24    176.75 o 
  -1  15   8     3623.58     3759.52    219.64 o 
   0  15   8     4155.74     3987.88    156.16 o 
   1  15   8     5776.39     5591.80    169.47 o 
   2  15   8     2597.34     2539.75    177.48 o 
   3  15   8        9.59       -7.08     50.42 o 
   4  15   8        2.19      -61.83     41.22 o 
   5  15   8      355.01      226.27     75.37 o 
   6  15   8       65.29      105.61    105.41 o 
  -6  16   8      899.87     1044.92    130.32 o 
  -5  16   8     1169.65     1284.80    115.88 o 
  -4  16   8      124.49       77.47     55.84 o 
  -3  16   8      166.67      283.20     70.47 o 
  -2  16   8     1925.73     1831.66    137.29 o 
  -1  16   8       11.72       48.07     61.71 o 
   0  16   8      785.74      734.03     78.11 o 
   1  16   8        3.81       11.85     70.86 o 
   2  16   8       97.34      107.87     57.43 o 
   3  16   8     3479.23     3158.74    310.31 o 
   4  16   8     1357.68     1585.40    119.69 o 
   5  16   8      119.91       51.07     61.00 o 
  -6  17   8       66.60      200.61     91.01 o 
  -5  17   8      174.76       93.47     65.96 o 
  -4  17   8        0.03      -40.93     52.12 o 
  -3  17   8     1498.80     1509.07    135.24 o 
  -2  17   8      511.30      547.69     83.42 o 
  -1  17   8      199.71      116.24     42.00 o 
   0  17   8     2357.74     2115.00    212.40 o 
   1  17   8     3775.90     3767.32    134.88 o 
   2  17   8      155.27       26.67     53.00 o 
   3  17   8       30.13      -42.27     72.60 o 
   4  17   8      901.71     1318.02    241.25 o 
   5  17   8      267.48      215.51     66.63 o 
  -6  18   8     1029.62     1131.12    238.44 o 
  -5  18   8      803.62     1004.93    110.04 o 
  -4  18   8      433.93      383.57     79.07 o 
  -3  18   8      422.74      348.22     76.33 o 
  -2  18   8     2633.43     2754.22    140.80 o 
  -1  18   8      293.94      411.82     55.35 o 
   0  18   8     5106.86     4574.26    224.58 o 
   1  18   8     1297.74     1431.44    149.42 o 
   2  18   8      263.01      133.02     84.48 o 
   3  18   8      356.63      423.63    109.25 o 
   4  18   8     2233.19     2143.71    238.96 o 
   5  18   8      651.62      673.23     98.95 o 
  -5  19   8      769.50     1128.44    122.93 o 
  -4  19   8      156.78      213.97     73.44 o 
  -3  19   8        0.87     -110.15     73.43 o 
  -2  19   8        2.70       -3.60     42.85 o 
  -1  19   8     5889.98     6284.30    563.19 o 
   0  19   8      273.81      200.37     86.51 o 
   1  19   8       13.77      -28.18     71.81 o 
   2  19   8       20.75      -80.78     53.85 o 
   3  19   8     1947.48     2022.27    122.10 o 
   4  19   8      232.30      316.57     77.60 o 
   5  19   8       58.93      191.58     76.60 o 
  -5  20   8      243.12      263.02     98.83 o 
  -4  20   8       36.01       -2.39     49.36 o 
  -3  20   8      825.66      670.36     76.38 o 
  -2  20   8       26.88      -63.73     42.49 o 
  -1  20   8      146.17      302.11     95.66 o 
   0  20   8       58.01        7.35     65.80 o 
   1  20   8      619.48      568.28    235.82 o 
   2  20   8      203.84       53.56     66.40 o 
   3  20   8        3.33      -61.68     60.85 o 
   4  20   8      107.97        8.51     67.64 o 
   5  20   8     2324.66     2328.42    270.25 o 
  -5  21   8      868.69     1021.40    132.46 o 
  -4  21   8        6.61        7.54     52.44 o 
  -3  21   8        2.78      -76.00     50.67 o 
  -2  21   8      133.91        2.77     50.22 o 
  -1  21   8     6166.73     5562.72   1025.19 o 
   0  21   8      103.62       69.73     94.07 o 
   1  21   8       47.58      -52.71     73.73 o 
   2  21   8       51.03       -8.16     85.38 o 
   3  21   8     2119.18     2044.37    168.26 o 
   4  21   8      408.29      423.31    116.26 o 
  -5  22   8      280.49      221.07     66.90 o 
  -4  22   8      693.50      629.81     97.15 o 
  -3  22   8      581.30      552.42    103.43 o 
  -2  22   8     1923.54     1867.72    111.75 o 
  -1  22   8      152.64      195.86     95.46 o 
   0  22   8     1152.03     1069.85    191.64 o 
   1  22   8       83.64       12.37     83.42 o 
   2  22   8      703.33      738.41    135.55 o 
   3  22   8      767.73      922.84    194.83 o 
   4  22   8      806.01     1034.27    175.25 o 
  -4  23   8       14.30      -50.66     51.01 o 
  -3  23   8     1314.70     1553.75    147.86 o 
  -2  23   8      245.15      202.89     82.84 o 
  -1  23   8      313.57      192.28    108.06 o 
   0  23   8      802.58      574.52    213.90 o 
   1  23   8     1294.61     1240.39    164.42 o 
   2  23   8       90.91      -15.21     82.69 o 
   3  23   8        0.86      -12.77     71.22 o 
   4  23   8      891.73      954.90    167.81 o 
  -4  24   8       22.58      -48.60     53.17 o 
  -3  24   8      127.49      156.32     76.68 o 
  -2  24   8      478.90      499.20    101.18 o 
  -1  24   8        0.22     -121.16     84.87 o 
   0  24   8      222.74       37.46    103.63 o 
   1  24   8        0.22      -73.79     85.64 o 
   2  24   8       18.11      -93.33     83.80 o 
   3  24   8     1294.50     1532.79    429.11 o 
  -4  25   8      151.27      137.43     70.06 o 
  -3  25   8     1275.96     1409.56    170.37 o 
  -2  25   8      675.69      691.07    157.79 o 
  -1  25   8      144.48       50.58    106.70 o 
   0  25   8     1070.74      953.28    350.17 o 
   1  25   8     1882.35     2034.54    214.69 o 
   2  25   8      523.83      690.08    148.66 o 
   3  25   8      299.24      475.78    155.02 o 
  -3  26   8        0.63     -116.85     77.90 o 
  -2  26   8      254.91       48.82    110.77 o 
  -1  26   8        0.91      -36.95     97.01 o 
   0  26   8      361.42      435.91    134.37 o 
   1  26   8       26.57      -92.04     96.44 o 
   2  26   8     1065.48     1232.99    223.98 o 
   3  26   8      322.42      467.92    124.22 o 
  -3  27   8       59.98      -54.90     85.32 o 
  -2  27   8      533.41      315.91    232.86 o 
  -1  27   8       13.82     -144.01     96.01 o 
   0  27   8      464.51      433.99    163.46 o 
   1  27   8        1.41        3.07    108.74 o 
   2  27   8     1078.52     1351.80    213.79 o 
  -2  28   8       88.62      -99.70    107.21 o 
  -1  28   8        2.67      -60.88    103.97 o 
   0  28   8      175.26      200.17    123.82 o 
   1  28   8       66.58      113.94    117.97 o 
  -1  29   8      284.01      196.94    127.94 o 
   0  29   8      507.49      425.25    144.63 o 
  -7   0   9      514.00      476.91    179.36 o 
  -5   0   9     2246.99     2559.30    253.69 o 
  -3   0   9      723.33      550.42     86.99 o 
  -1   0   9     1325.62     1258.05     89.29 o 
   1   0   9    21609.26    22536.89    735.98 o 
   3   0   9       73.86      -52.19     61.83 o 
   5   0   9     8359.90     8315.75    477.13 o 
  -7   1   9      309.23      421.28    123.07 o 
  -6   1   9        1.47       67.79     82.48 o 
  -5   1   9     2870.48     2837.63    190.67 o 
  -4   1   9      575.87      682.97    109.30 o 
  -3   1   9      399.88      310.64     50.19 o 
  -2   1   9       42.58       77.56     33.90 o 
  -1   1   9    13280.16    13031.60    320.06 o 
   0   1   9     6095.25     6044.77    167.84 o 
   1   1   9     2988.14     3003.19    102.17 o 
   2   1   9     2001.13     1967.09    117.21 o 
   3   1   9      680.49      580.14     86.17 o 
   4   1   9      345.57      286.61    116.87 o 
   5   1   9       92.85      349.39     88.76 o 
   6   1   9      343.45      321.38    137.70 o 
  -7   2   9      476.85      558.65    127.82 o 
  -6   2   9     2270.97     2314.35    180.23 o 
  -5   2   9     1213.28     1573.35    163.02 o 
  -4   2   9      366.07      397.77     91.88 o 
  -3   2   9      588.99      561.81     61.44 o 
  -2   2   9     8935.75     8707.58    232.42 o 
  -1   2   9        0.04       24.50     27.51 o 
   0   2   9      110.13      251.78     40.02 o 
   1   2   9     4152.48     4275.06    129.58 o 
   2   2   9      217.92      177.10     42.84 o 
   3   2   9     1156.07     1109.10    110.86 o 
   4   2   9       11.39      -23.88     55.41 o 
   5   2   9     1649.51     1670.52    153.17 o 
   6   2   9      806.57      942.06    126.67 o 
  -7   3   9      135.56      206.45    108.86 o 
  -6   3   9       17.92      181.61     90.85 o 
  -5   3   9       25.97       -2.39     70.77 o 
  -4   3   9     2036.28     1874.96    114.97 o 
  -3   3   9     5356.41     5573.67    209.28 o 
  -2   3   9      692.54      734.02     60.47 o 
  -1   3   9     1316.46     1213.17     60.85 o 
   0   3   9    12530.12    12225.97    301.04 o 
   1   3   9     4038.94     3773.25    117.97 o 
   2   3   9     1545.12     1347.29     76.44 o 
   3   3   9     1016.32     1033.27    109.30 o 
   4   3   9      601.44      606.20     95.64 o 
   5   3   9      461.74      412.87     91.81 o 
   6   3   9     1139.95     1611.99    157.62 o 
  -7   4   9      315.32      434.96    119.34 o 
  -6   4   9     1486.12     1708.23    265.53 o 
  -5   4   9      269.98      198.68     87.40 o 
  -4   4   9      446.86      408.73     71.88 o 
  -3   4   9     4726.25     4745.93    188.50 o 
  -2   4   9     1462.19     1505.47     72.93 o 
  -1   4   9     1078.54     1195.07     61.37 o 
   0   4   9      567.92      599.82     51.59 o 
   1   4   9     4540.42     4570.39    158.07 o 
   2   4   9     1191.67     1153.22     72.43 o 
   3   4   9     7019.98     6972.77    279.30 o 
   4   4   9     1297.70     1377.59    132.80 o 
   5   4   9      605.69      906.71    119.70 o 
   6   4   9      811.76     1050.60    133.79 o 
  -7   5   9      372.22      330.33    113.34 o 
  -6   5   9       87.87      182.67     94.68 o 
  -5   5   9      932.53      842.83    146.14 o 
  -4   5   9      263.63      375.22     70.91 o 
  -3   5   9     6719.80     6359.94    232.33 o 
  -2   5   9     7718.34     7947.80    216.68 o 
  -1   5   9      186.66      180.07     34.96 o 
   0   5   9     1804.97     1464.88     66.22 o 
   1   5   9     2608.04     2241.38     99.54 o 
   2   5   9     4901.54     4795.72    168.19 o 
   3   5   9      184.94      259.51     71.27 o 
   4   5   9       32.14       58.97     60.56 o 
   5   5   9      647.68      650.32    112.31 o 
   6   5   9        0.09       -4.71     75.97 o 
  -7   6   9       30.14       32.15     93.63 o 
  -6   6   9       72.68       -8.99     70.56 o 
  -5   6   9        0.30       39.48     70.26 o 
  -4   6   9     5050.98     4590.40    285.75 o 
  -3   6   9      817.57      868.95     89.55 o 
  -2   6   9     3675.91     3802.85    127.02 o 
  -1   6   9       72.12       35.21     29.65 o 
   0   6   9      208.88      133.15     34.09 o 
   1   6   9     1507.61     1548.00     80.52 o 
   2   6   9     6866.96     6976.50    223.73 o 
   3   6   9      756.41      791.46    102.17 o 
   4   6   9     4574.08     4496.18    216.31 o 
   5   6   9       71.86       56.92     69.93 o 
   6   6   9      393.87      424.21    106.61 o 
  -7   7   9       96.99      134.50     94.75 o 
  -6   7   9      127.16        9.87     78.68 o 
  -5   7   9       10.46       17.29     57.44 o 
  -4   7   9      265.98      441.62     78.08 o 
  -3   7   9       13.30       68.07     50.02 o 
  -2   7   9     9645.42     9868.81    391.38 o 
  -1   7   9      276.77      179.26     36.26 o 
   0   7   9        8.98      -32.42     21.62 o 
   1   7   9        0.14      -21.97     28.37 o 
   2   7   9     9840.72     9840.10    295.42 o 
   3   7   9      232.20      179.34     53.29 o 
   4   7   9      724.84      825.42    109.94 o 
   5   7   9       18.73      -26.44     65.97 o 
   6   7   9      132.30      125.27     89.19 o 
  -6   8   9      125.28      113.82     81.87 o 
  -5   8   9      108.79      162.26     59.57 o 
  -4   8   9     3869.10     3451.53    166.05 o 
  -3   8   9     2479.94     2317.99    125.47 o 
  -2   8   9      838.57     1002.47     84.82 o 
  -1   8   9      774.00      905.49     62.04 o 
   0   8   9      197.03      248.70     37.92 o 
   1   8   9     1765.78     1771.80     89.85 o 
   2   8   9     5656.28     5750.51    196.46 o 
   3   8   9     2993.73     3180.46    208.90 o 
   4   8   9     4091.24     4058.31    213.68 o 
   5   8   9      966.53     1041.83    130.48 o 
   6   8   9      289.76      363.37    101.11 o 
  -6   9   9       60.49       -4.85     87.44 o 
  -5   9   9      386.91      296.34     71.59 o 
  -4   9   9      968.65     1227.09    113.87 o 
  -3   9   9     7878.47     7867.66    277.00 o 
  -2   9   9     1522.05     1475.45    101.50 o 
  -1   9   9       80.19        0.41     29.84 o 
   0   9   9     2303.02     2075.79     82.10 o 
   1   9   9     3066.14     2894.49    120.23 o 
   2   9   9     1840.48     1866.67     98.10 o 
   3   9   9      155.80      181.81     58.36 o 
   4   9   9        7.86       19.53     64.88 o 
   5   9   9      789.80      781.89    122.22 o 
   6   9   9       98.72      101.60     91.82 o 
  -6  10   9     1687.94     1627.33    165.79 o 
  -5  10   9      359.54      242.19     76.30 o 
  -4  10   9        6.98       12.60     53.89 o 
  -3  10   9     2332.93     2556.05    134.51 o 
  -2  10   9     4230.99     3919.03    184.80 o 
  -1  10   9      259.64      309.33     42.76 o 
   0  10   9     1062.83     1111.39     78.42 o 
   1  10   9     1618.36     1291.39    113.88 o 
   2  10   9     1356.83     1256.70     82.46 o 
   3  10   9     4500.01     4372.73    171.88 o 
   4  10   9      340.14      347.38     86.69 o 
   5  10   9       33.98       33.21    145.70 o 
   6  10   9      335.78      410.10    109.46 o 
  -6  11   9        7.44      148.63     78.68 o 
  -5  11   9      234.90      120.93     61.82 o 
  -4  11   9      723.23      705.06     98.35 o 
  -3  11   9     2961.67     2835.54    190.15 o 
  -2  11   9       19.07      120.93     53.19 o 
  -1  11   9     6587.03     5963.05    250.72 o 
   0  11   9     8702.72     8376.70    298.26 o 
   1  11   9     2805.46     2772.19    120.94 o 
   2  11   9     1848.79     1763.26     98.00 o 
   3  11   9      176.96      233.73     60.58 o 
   4  11   9     1512.22     1438.50    128.30 o 
   5  11   9      143.89       49.71     77.63 o 
   6  11   9     1071.61     1194.99    183.09 o 
  -6  12   9      926.17      942.27    122.49 o 
  -5  12   9     1118.45     1434.71    166.41 o 
  -4  12   9       15.06       30.09     57.88 o 
  -3  12   9      160.80      128.67     60.35 o 
  -2  12   9     2770.41     2823.40    216.47 o 
  -1  12   9      752.00     1053.66     91.12 o 
   0  12   9      536.53      487.39     74.10 o 
   1  12   9     3148.33     2581.33    118.22 o 
   2  12   9      108.55       36.21     47.46 o 
   3  12   9      130.22       36.75     50.37 o 
   4  12   9       74.29       42.99     69.21 o 
   5  12   9     2498.50     2674.84    376.92 o 
   6  12   9      129.32      198.69     99.89 o 
  -6  13   9        3.18       26.13     76.14 o 
  -5  13   9     1876.20     1921.18    124.75 o 
  -4  13   9       53.74      -31.65     56.62 o 
  -3  13   9       20.12      -73.62     49.08 o 
  -2  13   9       10.45      -28.12     48.76 o 
  -1  13   9    10381.14    10467.19    779.67 o 
   0  13   9      459.85      342.33     60.35 o 
   1  13   9     1267.22     1223.97     90.80 o 
   2  13   9      352.21      292.74     62.07 o 
   3  13   9      444.62      306.70     66.30 o 
   4  13   9      120.10       53.71     62.25 o 
   5  13   9       71.32      214.55     89.43 o 
  -6  14   9      213.71      222.35     82.84 o 
  -5  14   9     1069.88     1229.62    114.62 o 
  -4  14   9       41.86      -48.34     65.45 o 
  -3  14   9      178.60       93.39     62.33 o 
  -2  14   9      611.26      580.37     81.30 o 
  -1  14   9      456.29      660.69     78.71 o 
   0  14   9       97.33       36.58     42.92 o 
   1  14   9     8396.58     8172.73    264.82 o 
   2  14   9      234.90      186.06     58.69 o 
   3  14   9        0.31      -69.68     46.45 o 
   4  14   9        5.09      -22.69     58.66 o 
   5  14   9     3755.80     4092.75    668.11 o 
  -6  15   9       14.91      116.48     75.05 o 
  -5  15   9      600.23      714.85     96.87 o 
  -4  15   9      520.20      477.79     91.16 o 
  -3  15   9      434.63      333.81     77.25 o 
  -2  15   9      177.63      206.32     65.66 o 
  -1  15   9     5813.63     5567.44    285.65 o 
   0  15   9     3150.95     2792.77    165.63 o 
   1  15   9      841.84     1036.78     93.10 o 
   2  15   9      674.42      543.48     75.85 o 
   3  15   9      164.65      219.12     65.30 o 
   4  15   9     1336.35     1726.13    134.95 o 
   5  15   9        0.02       67.79     63.98 o 
  -6  16   9     1381.79     1385.47    144.41 o 
  -5  16   9      206.46      193.03     74.27 o 
  -4  16   9       10.78       15.64     62.46 o 
  -3  16   9      867.56      909.20    104.29 o 
  -2  16   9     2884.91     2818.90    330.56 o 
  -1  16   9      161.79      183.94     75.65 o 
   0  16   9     1612.82     1528.22    100.55 o 
   1  16   9       19.54       -0.93     47.04 o 
   2  16   9      494.99      318.51     67.76 o 
   3  16   9     1953.41     2009.79    120.45 o 
   4  16   9       24.00      -73.82     49.21 o 
   5  16   9      223.01       61.44     68.85 o 
  -5  17   9      189.63       28.72     66.09 o 
  -4  17   9      555.04      424.89    123.69 o 
  -3  17   9     1907.44     1968.18    153.49 o 
  -2  17   9      482.61      498.02     86.07 o 
  -1  17   9        1.47        5.29     67.11 o 
   0  17   9     3107.90     2915.95    294.15 o 
   1  17   9     1023.92     1033.83     96.59 o 
   2  17   9       25.79      -39.81     43.46 o 
   3  17   9       27.82       50.29     52.53 o 
   4  17   9      904.18     1047.62    103.55 o 
   5  17   9      253.51      257.86     85.33 o 
  -5  18   9       48.70      -22.17     68.21 o 
  -4  18   9      596.34      651.68    104.96 o 
  -3  18   9     1742.24     2041.03    194.45 o 
  -2  18   9      168.58      187.24    134.41 o 
  -1  18   9      884.69      960.85    163.90 o 
   0  18   9      416.75      302.97     89.63 o 
   1  18   9      975.30     1043.89     99.51 o 
   2  18   9      567.46      498.08     71.53 o 
   3  18   9     3041.99     2912.66    186.22 o 
   4  18   9      885.23     1095.28    146.75 o 
   5  18   9      395.82      369.28     89.82 o 
  -5  19   9      231.34      129.62     71.98 o 
  -4  19   9      211.85      217.68     81.21 o 
  -3  19   9      951.62     1077.55    118.66 o 
  -2  19   9     2699.62     2814.19    147.61 o 
  -1  19   9      328.52      287.07     95.17 o 
   0  19   9       72.33      -73.11     61.38 o 
   1  19   9      635.20      618.14     88.00 o 
   2  19   9     2797.46     2737.21    146.52 o 
   3  19   9        2.09      -16.56     54.69 o 
   4  19   9      172.17      236.29    107.48 o 
  -5  20   9       77.20      -60.38     82.06 o 
  -4  20   9     1660.51     1727.72    206.36 o 
  -3  20   9        7.89      -14.65     51.37 o 
  -2  20   9      776.62      976.53     85.38 o 
  -1  20   9       15.67      -68.16     72.26 o 
   0  20   9       40.29      -78.72     72.63 o 
   1  20   9       23.20      -77.57     51.72 o 
   2  20   9     1008.99     1291.74    124.68 o 
   3  20   9      114.91       29.12     57.97 o 
   4  20   9     1562.50     1697.92    124.97 o 
  -4  21   9      187.83      189.42     95.36 o 
  -3  21   9      803.80      737.44     83.45 o 
  -2  21   9     2425.27     2476.97    237.40 o 
  -1  21   9        2.64      -76.81     73.30 o 
   0  21   9      100.66       43.40     83.92 o 
   1  21   9      265.40      163.90     72.89 o 
   2  21   9     3238.31     3005.82    158.65 o 
   3  21   9       37.16      -12.99     65.25 o 
   4  21   9      553.65      737.08     94.58 o 
  -4  22   9      323.88      276.26     68.34 o 
  -3  22   9      487.58      683.93     87.48 o 
  -2  22   9        1.04       40.31     92.32 o 
  -1  22   9      437.70      229.86    217.40 o 
   0  22   9        8.71      -53.77     76.53 o 
   1  22   9     1256.94     1312.97    175.09 o 
   2  22   9      924.06     1318.06    163.11 o 
   3  22   9     1550.66     1824.60    256.76 o 
   4  22   9      580.03      849.49    195.58 o 
  -4  23   9      265.55      372.46     78.08 o 
  -3  23   9     1588.50     2021.14    211.38 o 
  -2  23   9      187.59      136.79    110.63 o 
  -1  23   9       11.11      -25.13     92.05 o 
   0  23   9     1524.47     1520.01    292.28 o 
   1  23   9     1047.86     1056.70    160.56 o 
   2  23   9       48.78     -119.06     79.38 o 
   3  23   9       72.49      -46.44     86.66 o 
  -3  24   9      163.84      196.50     67.20 o 
  -2  24   9     1051.07     1055.72    219.60 o 
  -1  24   9       63.16      -93.40     89.46 o 
   0  24   9      425.88      348.10    124.91 o 
   1  24   9       28.37     -121.35     80.90 o 
   2  24   9        4.63      -96.82     87.19 o 
   3  24   9      722.89      843.35    146.58 o 
  -3  25   9      147.74       91.83     69.17 o 
  -2  25   9       10.30      -70.74     93.96 o 
  -1  25   9      946.59      821.13    411.13 o 
   0  25   9     1275.95     1414.11    317.17 o 
   1  25   9      319.73      237.52    115.27 o 
   2  25   9      496.53      459.03    130.00 o 
  -2  26   9      260.01      114.63    137.15 o 
  -1  26   9      211.43      248.66    151.19 o 
   0  26   9      198.01       45.33    142.85 o 
   1  26   9     1320.56     1345.40    186.09 o 
   2  26   9        0.26      -16.99    102.67 o 
  -2  27   9        2.83       -8.61    110.45 o 
  -1  27   9     1494.94     1168.85    394.24 o 
   0  27   9        3.95      -29.34    100.51 o 
   1  27   9      126.13      310.50    179.80 o 
   0  28   9       42.93      -47.33    122.90 o 
  -6   0  10      115.30      206.11    128.27 o 
  -4   0  10     2275.18     2169.00    224.97 o 
  -2   0  10      202.86      334.42     68.75 o 
   0   0  10     1798.39     1847.55    167.52 o 
   2   0  10      198.29      224.97     94.50 o 
   4   0  10     8184.01     8317.50    472.74 o 
   6   0  10      247.25       67.53    118.62 o 
  -6   1  10     1527.65     1836.76    176.92 o 
  -5   1  10       52.50       28.82     75.32 o 
  -4   1  10      191.12      205.35     81.88 o 
  -3   1  10      152.09      100.18     53.12 o 
  -2   1  10     8249.55     8565.74    234.57 o 
  -1   1  10      900.98     1027.59     63.67 o 
   0   1  10       66.41       36.44     29.03 o 
   1   1  10       12.27      -29.89     30.74 o 
   2   1  10     2297.07     2237.40    131.48 o 
   3   1  10      714.25      662.67    108.98 o 
   4   1  10      672.93      911.99    114.91 o 
   5   1  10      206.21      138.38    162.59 o 
   6   1  10      228.05      186.78     93.28 o 
  -6   2  10      329.36      451.00    112.51 o 
  -5   2  10      491.87      501.80    108.29 o 
  -4   2  10      720.00      832.92    118.72 o 
  -3   2  10     1629.59     1557.71    101.59 o 
  -2   2  10        0.40       59.81     37.42 o 
  -1   2  10     8766.00     8897.93    236.72 o 
   0   2  10      967.66      963.90     58.11 o 
   1   2  10      261.65      207.84     46.63 o 
   2   2  10     1805.43     1657.63    114.59 o 
   3   2  10     3854.31     3757.93    187.81 o 
   4   2  10     1908.49     1903.08    136.98 o 
   5   2  10       32.82       60.85     74.42 o 
   6   2  10       76.70       -1.07     96.59 o 
  -6   3  10        4.90       12.98     77.49 o 
  -5   3  10        7.45      -27.35     70.96 o 
  -4   3  10     2758.54     2845.38    185.88 o 
  -3   3  10     2266.20     2270.04    123.81 o 
  -2   3  10     1809.64     1742.75     82.24 o 
  -1   3  10     3277.53     3590.54    120.49 o 
   0   3  10     5078.89     4655.28    142.26 o 
   1   3  10        3.19      -45.43     30.29 o 
   2   3  10        1.86       12.56     49.47 o 
   3   3  10     1969.61     1814.99    154.47 o 
   4   3  10       98.75       15.90     68.53 o 
   5   3  10     1649.86     1955.96    170.92 o 
   6   3  10      404.52      356.16    103.02 o 
  -6   4  10      641.26      789.31    136.80 o 
  -5   4  10      100.35       77.84     83.58 o 
  -4   4  10       36.07       88.62     70.71 o 
  -3   4  10      214.69      335.99     67.66 o 
  -2   4  10     1332.11     1217.09     71.04 o 
  -1   4  10     2544.06     2545.16     96.84 o 
   0   4  10      254.13      377.97     47.85 o 
   1   4  10      739.43      754.67    110.66 o 
   2   4  10     4816.17     4791.71    211.15 o 
   3   4  10     3182.05     3165.37    169.65 o 
   4   4  10      857.03      768.34    114.19 o 
   5   4  10      347.48      387.80     99.14 o 
   6   4  10     1826.01     1859.66    176.36 o 
  -6   5  10      335.46      436.35    111.49 o 
  -5   5  10      820.32     1005.60    210.72 o 
  -4   5  10     2470.55     2304.30    134.95 o 
  -3   5  10     1880.52     1817.11    112.15 o 
  -2   5  10      135.30      143.86     40.83 o 
  -1   5  10     3565.55     3329.59    115.36 o 
   0   5  10     8946.67     8971.15    236.04 o 
   1   5  10     1928.79     1946.27     96.90 o 
   2   5  10     1596.24     1668.24     91.07 o 
   3   5  10       37.76      -39.51     53.64 o 
   4   5  10      765.84     1040.34    123.88 o 
   5   5  10       10.51      -12.41    107.77 o 
   6   5  10      116.81      111.88     89.62 o 
  -6   6  10      116.75       71.24    167.52 o 
  -5   6  10     3445.28     3647.19    238.45 o 
  -4   6  10       49.79       54.79     57.38 o 
  -3   6  10     1103.92     1131.57    105.04 o 
  -2   6  10      286.62      233.75     56.08 o 
  -1   6  10     1653.65     1412.89     70.61 o 
   0   6  10       21.38       43.27     29.63 o 
   1   6  10     7400.33     7131.47    228.26 o 
   2   6  10      771.18      818.61    113.31 o 
   3   6  10      227.66      117.49     64.83 o 
   4   6  10      216.37      169.34     77.57 o 
   5   6  10     2527.87     2640.12    171.78 o 
   6   6  10      255.59      174.68     97.76 o 
  -6   7  10        2.60       46.77     89.72 o 
  -5   7  10     2209.61     2418.91    179.77 o 
  -4   7  10      126.87       56.51     60.38 o 
  -3   7  10     1125.54     1167.18    108.66 o 
  -2   7  10       37.35      -13.89     41.91 o 
  -1   7  10      755.50      975.69     68.96 o 
   0   7  10      173.92      137.04     46.72 o 
   1   7  10     2229.53     2434.00    110.79 o 
   2   7  10       19.22       -3.72     37.29 o 
   3   7  10     1469.55     1514.53    126.30 o 
   4   7  10      116.65      207.50     83.87 o 
   5   7  10      408.40      724.58    119.06 o 
   6   7  10        0.76      -80.30     77.07 o 
  -6   8  10      149.36      162.90     96.31 o 
  -5   8  10     2108.50     2383.99    180.18 o 
  -4   8  10       60.75       88.33     60.84 o 
  -3   8  10        4.39       -2.87     53.30 o 
  -2   8  10      305.87      332.70     63.38 o 
  -1   8  10     1083.62     1062.77     69.96 o 
   0   8  10        2.80       -9.60     32.91 o 
   1   8  10     6618.06     6184.31    206.62 o 
   2   8  10     1758.39     1717.89     94.27 o 
   3   8  10      791.64      934.46    112.01 o 
   4   8  10     1118.37      988.96    125.84 o 
   5   8  10     1381.56     1566.87    160.71 o 
   6   8  10      927.90     1057.04    169.82 o 
  -6   9  10      143.14      170.30    100.86 o 
  -5   9  10      583.27      762.23    203.48 o 
  -4   9  10     3452.98     3113.81    160.23 o 
  -3   9  10     1587.15     1618.54    120.68 o 
  -2   9  10      287.50      145.84     58.33 o 
  -1   9  10     1113.15      988.35     68.78 o 
   0   9  10     4883.78     4676.79    168.01 o 
   1   9  10      663.33      712.37     72.05 o 
   2   9  10      803.09     1012.47    117.40 o 
   3   9  10       30.33       13.11     56.98 o 
   4   9  10     1179.87     1217.09    136.53 o 
   5   9  10       57.01       27.55     78.13 o 
  -6  10  10      510.66      512.36    125.16 o 
  -5  10  10        0.55       -8.73     74.26 o 
  -4  10  10       15.89       66.86     61.08 o 
  -3  10  10     2159.16     2254.65    130.80 o 
  -2  10  10      379.90      290.82     65.45 o 
  -1  10  10     3302.06     3339.58    168.75 o 
   0  10  10      301.66      340.77     57.71 o 
   1  10  10      225.73      158.68     88.31 o 
   2  10  10     4030.54     4113.73    162.47 o 
   3  10  10     4268.76     4016.05    201.59 o 
   4  10  10       66.37       22.11     73.26 o 
   5  10  10       26.21      -41.83     77.02 o 
  -6  11  10      149.99      189.44     96.48 o 
  -5  11  10       21.43      -46.81     61.23 o 
  -4  11  10     1095.84     1148.93    118.47 o 
  -3  11  10     1526.90     1586.25    150.98 o 
  -2  11  10     2372.20     2159.57    120.95 o 
  -1  11  10     2427.39     2780.95    240.00 o 
   0  11  10     4156.55     3893.12    152.05 o 
   1  11  10       63.97      -15.04     37.26 o 
   2  11  10      323.65      450.16     66.82 o 
   3  11  10     1438.09     1624.99    112.34 o 
   4  11  10       50.06       28.52     70.89 o 
   5  11  10     1337.17     1354.26    154.15 o 
  -6  12  10      248.02      310.60    115.77 o 
  -5  12  10      238.19      150.92     77.76 o 
  -4  12  10      175.10       87.57     68.26 o 
  -3  12  10      900.96      957.83    103.48 o 
  -2  12  10        3.06       83.29     64.15 o 
  -1  12  10     3031.79     3119.78    182.84 o 
   0  12  10     1386.91     1235.58     89.27 o 
   1  12  10      129.67       32.94     44.14 o 
   2  12  10      206.60      150.61     57.32 o 
   3  12  10     1126.06     1576.24    115.39 o 
   4  12  10     2638.42     2882.34    285.93 o 
   5  12  10       21.47      -37.01     77.18 o 
  -6  13  10      748.98      764.30    142.41 o 
  -5  13  10       53.08       75.32     75.55 o 
  -4  13  10        1.01      -74.94     54.74 o 
  -3  13  10      389.52      465.32     81.07 o 
  -2  13  10     7996.97     8267.04    452.69 o 
  -1  13  10        0.24       -8.02     54.87 o 
   0  13  10       27.10      -34.16     38.78 o 
   1  13  10        0.93       -8.98     39.56 o 
   2  13  10     2831.38     2762.18    133.62 o 
   3  13  10      180.75      141.40     60.12 o 
   4  13  10     1022.11     1438.96    152.57 o 
   5  13  10      251.27      273.54     97.90 o 
  -5  14  10       65.52      -76.85     63.17 o 
  -4  14  10      607.88      523.12     92.04 o 
  -3  14  10      335.87      298.76     76.43 o 
  -2  14  10        9.13      225.08     67.66 o 
  -1  14  10      345.53      249.51     80.94 o 
   0  14  10      735.47      596.70     74.40 o 
   1  14  10       56.34       47.21     48.04 o 
   2  14  10        0.66      -58.25     45.98 o 
   3  14  10      312.27      270.35     70.39 o 
   4  14  10     3450.38     3347.10    198.34 o 
   5  14  10       27.44      -59.37     77.05 o 
  -5  15  10        9.42      -18.23     71.20 o 
  -4  15  10      144.82      127.75     72.51 o 
  -3  15  10      488.88      463.50     87.04 o 
  -2  15  10     4261.61     4416.00    415.28 o 
  -1  15  10      241.74      305.11     82.69 o 
   0  15  10      259.69      187.77     54.58 o 
   1  15  10      216.35      138.11     54.28 o 
   2  15  10     1011.44     1084.44    105.01 o 
   3  15  10     1585.21     1862.73    132.70 o 
   4  15  10      285.22      274.75     94.43 o 
   5  15  10      415.90      296.52    108.17 o 
  -5  16  10      110.31        7.96     80.83 o 
  -4  16  10      260.74      307.32     85.42 o 
  -3  16  10     1032.35     1231.73    116.26 o 
  -2  16  10        1.83      -30.85     53.75 o 
  -1  16  10     3244.07     3064.74    331.10 o 
   0  16  10      458.94      341.07     87.73 o 
   1  16  10      134.10       13.90     51.30 o 
   2  16  10     1102.31     1048.86    106.45 o 
   3  16  10     2474.24     2289.64    133.55 o 
   4  16  10      252.08      152.35     91.38 o 
   5  16  10        0.10      -53.03     65.87 o 
  -5  17  10       78.34      -51.98     73.35 o 
  -4  17  10     1533.26     1655.15    159.26 o 
  -3  17  10      716.38      607.63    119.91 o 
  -2  17  10        7.56      -65.35     53.75 o 
  -1  17  10     1159.02     1102.71    140.99 o 
   0  17  10     2373.71     2298.72    162.25 o 
   1  17  10        6.88      -67.81     49.18 o 
   2  17  10      355.15      302.78     75.38 o 
   3  17  10      886.72     1059.59    131.65 o 
   4  17  10      124.06      -47.37     58.59 o 
  -5  18  10      353.89      475.72    109.08 o 
  -4  18  10        4.00       24.32     72.06 o 
  -3  18  10       34.52       60.25     65.71 o 
  -2  18  10       16.59        9.24     73.11 o 
  -1  18  10      200.21      203.84     88.92 o 
   0  18  10       45.76       34.87     73.11 o 
   1  18  10      925.88      784.65    140.70 o 
   2  18  10     3003.99     2744.73    147.77 o 
   3  18  10     1249.79     1449.95    112.73 o 
   4  18  10      197.59      130.70     65.96 o 
  -4  19  10      760.56      863.56    121.12 o 
  -3  19  10      584.85      672.09    103.07 o 
  -2  19  10      284.41      266.11    103.97 o 
  -1  19  10      529.92      515.09    114.57 o 
   0  19  10     1113.90     1079.45    309.61 o 
   1  19  10     1246.71     1331.36    119.74 o 
   2  19  10      358.44      293.77     81.76 o 
   3  19  10      192.24      134.04     61.81 o 
   4  19  10       53.54      -43.53     67.22 o 
  -4  20  10        6.83      -31.44     76.30 o 
  -3  20  10      436.89      401.41    121.95 o 
  -2  20  10       28.99       27.68     86.40 o 
  -1  20  10      820.30      923.87    198.44 o 
   0  20  10       53.05       60.48     77.89 o 
   1  20  10     3044.25     2761.39    192.51 o 
   2  20  10       94.16        8.08     69.09 o 
   3  20  10       66.15       45.81     70.03 o 
   4  20  10        0.01      -77.17     67.54 o 
  -4  21  10      389.29      192.24     85.93 o 
  -3  21  10      322.27      159.55     73.17 o 
  -2  21  10       46.19      -34.25     90.93 o 
  -1  21  10      806.96      602.58    138.71 o 
   0  21  10      731.01      592.15    127.52 o 
   1  21  10     1336.90     1421.66    169.39 o 
   2  21  10       54.24      -79.04     59.22 o 
   3  21  10      392.02      485.71     99.15 o 
  -3  22  10        0.08      -81.44     54.29 o 
  -2  22  10       71.09       22.65     98.08 o 
  -1  22  10        1.74       54.53     94.29 o 
   0  22  10       44.08       14.09     93.86 o 
   1  22  10      651.83      621.48    134.06 o 
   2  22  10      742.57      566.20    103.78 o 
   3  22  10      173.28      114.21     85.00 o 
  -3  23  10      399.85      402.76    128.44 o 
  -2  23  10       60.58       45.90    102.14 o 
  -1  23  10      960.27      787.69    253.15 o 
   0  23  10     1890.54     2040.68    298.31 o 
   1  23  10       46.99      -17.70    116.32 o 
   2  23  10      157.24      156.93     82.07 o 
   3  23  10       46.34       -3.38     74.58 o 
  -3  24  10      705.53      531.70    145.65 o 
  -2  24  10        0.03      -64.22    107.22 o 
  -1  24  10     1260.94     1163.66    285.71 o 
   0  24  10       92.16        0.93    101.28 o 
   1  24  10      121.83      134.95    109.97 o 
   2  24  10      728.93     1095.23    277.70 o 
  -2  25  10      849.72      519.25    148.01 o 
  -1  25  10      291.63      293.35    124.33 o 
   0  25  10      163.10       71.96    112.76 o 
   1  25  10       50.52     -110.63     96.70 o 
  -1  26  10      351.14      164.11    126.64 o 
   0  26  10      519.62      436.35    196.03 o 
   1  26  10       48.15      -60.82    136.38 o 
  -5   0  11     1335.44     1828.48    258.30 o 
  -3   0  11      859.86     1236.01    196.25 o 
  -1   0  11        0.07      -24.87     45.93 o 
   1   0  11     6125.20     6181.17    353.24 o 
   3   0  11     3079.79     3149.35    248.21 o 
   5   0  11        0.43       -3.73    104.81 o 
  -6   1  11      121.23       88.04     89.22 o 
  -5   1  11      669.11     1055.70    147.33 o 
  -4   1  11      292.04      414.73    100.50 o 
  -3   1  11     5325.36     5454.14    213.53 o 
  -2   1  11      711.11      657.88     66.31 o 
  -1   1  11     2484.33     2415.18     97.60 o 
   0   1  11      831.95      747.81     63.79 o 
   1   1  11     9358.96     9879.83    357.14 o 
   2   1  11       33.44       71.82     61.03 o 
   3   1  11     1804.74     1833.89    131.61 o 
   4   1  11      105.42       77.42     69.54 o 
   5   1  11       78.62       10.14     77.78 o 
  -6   2  11      114.40      121.98     88.00 o 
  -5   2  11      307.96      465.93    115.99 o 
  -4   2  11      865.29     1231.35    145.34 o 
  -3   2  11       50.78      140.53     58.59 o 
  -2   2  11     2310.90     2365.14    101.66 o 
  -1   2  11      175.99      174.94     42.24 o 
   0   2  11     1398.85     1300.68     69.32 o 
   1   2  11     2386.78     2355.55    183.42 o 
   2   2  11     9418.84     9348.88    350.61 o 
   3   2  11     1828.75     1926.06    133.87 o 
   4   2  11      834.48      855.01    118.32 o 
   5   2  11      278.38      204.83     95.80 o 
  -6   3  11       84.06       72.91     92.56 o 
  -5   3  11      648.63      758.55    146.36 o 
  -4   3  11     1471.94     1559.83    139.15 o 
  -3   3  11     1124.79     1331.76    113.89 o 
  -2   3  11      191.28      241.50     48.89 o 
  -1   3  11     1612.03     1632.31     79.42 o 
   0   3  11     1353.79     1332.17     69.91 o 
   1   3  11      909.73      902.63     81.14 o 
   2   3  11      127.86      239.06     69.27 o 
   3   3  11      649.39      840.29    108.79 o 
   4   3  11      506.32      518.76    164.12 o 
   5   3  11     1284.36     1676.05    165.25 o 
  -6   4  11      296.84      369.81    120.11 o 
  -5   4  11       32.02       24.18     76.05 o 
  -4   4  11      338.91      476.63    130.46 o 
  -3   4  11      522.23      583.46     83.69 o 
  -2   4  11      866.27      920.96     99.29 o 
  -1   4  11     3139.34     3219.82    116.52 o 
   0   4  11      107.36       64.83     59.35 o 
   1   4  11       52.51       63.23     42.66 o 
   2   4  11     4392.33     4416.84    205.43 o 
   3   4  11      257.37      236.65    140.66 o 
   4   4  11      222.22      162.46     84.32 o 
   5   4  11     1277.84     1651.08    163.08 o 
  -6   5  11      625.07      658.44    134.16 o 
  -5   5  11      172.79      179.12     92.30 o 
  -4   5  11      648.44      758.15    120.41 o 
  -3   5  11      143.42      122.97     65.08 o 
  -2   5  11     3948.58     4113.59    172.33 o 
  -1   5  11     2046.02     2049.82     89.89 o 
   0   5  11      649.73      529.36     66.94 o 
   1   5  11     4205.83     3980.67    153.60 o 
   2   5  11      307.90      394.51     79.66 o 
   3   5  11     2191.61     2013.92    139.04 o 
   4   5  11       36.56      122.86     77.21 o 
   5   5  11     1684.99     1936.04    162.65 o 
  -6   6  11      382.80      279.99    112.23 o 
  -5   6  11        1.74      -39.25     79.30 o 
  -4   6  11        1.92       -5.43     68.50 o 
  -3   6  11       62.29       -9.37     46.82 o 
  -2   6  11      410.37      604.77     81.86 o 
  -1   6  11      374.54      415.70     53.28 o 
   0   6  11    10048.96    10723.76    320.03 o 
   1   6  11       40.32       50.02     39.62 o 
   2   6  11       82.64       43.68     55.85 o 
   3   6  11       14.55      -35.03     58.33 o 
   4   6  11     6232.63     6392.34    287.30 o 
   5   6  11      165.21      109.56     88.37 o 
  -6   7  11     1375.12     1832.49    362.34 o 
  -5   7  11      106.38       41.94     84.17 o 
  -4   7  11      306.57      184.26     73.57 o 
  -3   7  11        2.70      -58.57     47.04 o 
  -2   7  11     7890.53     8136.62    279.45 o 
  -1   7  11      116.28       70.29     38.78 o 
   0   7  11     1286.62     1531.29     89.35 o 
   1   7  11      218.40      150.71     50.17 o 
   2   7  11      278.41      225.11     68.63 o 
   3   7  11      168.38       21.91     65.50 o 
   4   7  11      127.89      391.17    120.38 o 
   5   7  11       11.23       72.10     85.96 o 
  -6   8  11      262.71      376.06    109.22 o 
  -5   8  11      106.44       87.05     81.69 o 
  -4   8  11       19.93      -27.50     57.66 o 
  -3   8  11      518.68      406.85     89.90 o 
  -2   8  11       10.05       60.09     52.81 o 
  -1   8  11      354.84      360.56     52.64 o 
   0   8  11     5121.94     4856.36    177.11 o 
   1   8  11       20.82       28.67     40.18 o 
   2   8  11      245.70      231.48     72.14 o 
   3   8  11       53.26       73.96     70.39 o 
   4   8  11     3971.76     4060.07    218.02 o 
   5   8  11      820.19     1067.99    143.21 o 
  -6   9  11      207.15      182.35    102.63 o 
  -5   9  11      394.04      295.80    103.83 o 
  -4   9  11     1081.42     1229.04    134.16 o 
  -3   9  11       12.48      -41.74     52.55 o 
  -2   9  11     1694.63     1762.20    108.18 o 
  -1   9  11     1821.23     1780.08    130.79 o 
   0   9  11      529.86      541.27     67.47 o 
   1   9  11     3503.82     3429.10    143.08 o 
   2   9  11       30.58       66.83     49.43 o 
   3   9  11     3299.88     3461.63    189.39 o 
   4   9  11       91.13      116.94     81.38 o 
   5   9  11     1298.12     1670.20    170.53 o 
  -5  10  11       11.15       22.47     80.50 o 
  -4  10  11      479.84      534.65     92.19 o 
  -3  10  11      318.95      271.77     73.37 o 
  -2  10  11      883.39      835.44    113.29 o 
  -1  10  11     2187.69     1896.93    136.84 o 
   0  10  11       12.75       17.80     38.97 o 
   1  10  11       60.96      125.31     48.71 o 
   2  10  11     6469.34     6256.23    220.84 o 
   3  10  11      561.77      739.69    116.98 o 
   4  10  11       16.46      -81.63     69.65 o 
   5  10  11      534.49      635.59    122.44 o 
  -5  11  11      377.43      382.73    110.13 o 
  -4  11  11     2000.18     1991.90    147.21 o 
  -3  11  11      504.55      533.58     86.06 o 
  -2  11  11      259.11      357.47     74.90 o 
  -1  11  11     3142.75     2927.78    197.78 o 
   0  11  11      473.28      417.18     62.07 o 
   1  11  11      374.72      310.71     59.96 o 
   2  11  11      460.94      603.04     79.03 o 
   3  11  11        6.26      -36.06     63.87 o 
   4  11  11      718.88      622.66    117.29 o 
   5  11  11      161.17       90.85     87.80 o 
  -5  12  11      410.07      323.01     91.63 o 
  -4  12  11      268.69      550.61    122.43 o 
  -3  12  11      197.26      203.08     71.50 o 
  -2  12  11      596.56      757.49     92.75 o 
  -1  12  11      204.51      215.54     74.63 o 
   0  12  11     1041.40     1111.23     92.36 o 
   1  12  11     1749.64     1780.34    103.31 o 
   2  12  11     3666.03     3517.65    155.26 o 
   3  12  11      940.92     1038.35    172.45 o 
   4  12  11      484.31      553.40    111.52 o 
   5  12  11       31.94      -10.83     80.95 o 
  -5  13  11      208.33      107.78     84.52 o 
  -4  13  11      182.41      177.69     75.28 o 
  -3  13  11     3311.32     3396.96    171.35 o 
  -2  13  11       26.77      -25.75     52.80 o 
  -1  13  11      476.79      510.72    100.85 o 
   0  13  11        7.75       13.44     45.10 o 
   1  13  11     7183.86     6854.96    237.34 o 
   2  13  11       19.90       53.81     53.52 o 
   3  13  11     2062.77     2137.81    152.57 o 
   4  13  11      114.75      -74.06     77.41 o 
  -5  14  11      804.61      683.99    111.25 o 
  -4  14  11       79.66      117.24     72.76 o 
  -3  14  11      579.54      804.56    104.41 o 
  -2  14  11       84.23       39.41     59.05 o 
  -1  14  11        0.34      -64.48     57.68 o 
   0  14  11      437.18      228.87     99.33 o 
   1  14  11     2661.37     2600.40    131.62 o 
   2  14  11      992.04     1055.74    123.10 o 
   3  14  11     1581.98     1964.86    172.20 o 
   4  14  11       40.25      -85.37     68.92 o 
  -5  15  11      282.78      248.85     96.06 o 
  -4  15  11      840.62     1004.57    121.73 o 
  -3  15  11     2043.29     2267.93    257.42 o 
  -2  15  11      222.68      128.00     79.14 o 
  -1  15  11      717.14      703.18    118.54 o 
   0  15  11      135.28      134.91     77.87 o 
   1  15  11     2336.95     2345.16    125.76 o 
   2  15  11        2.85      -28.59     51.86 o 
   3  15  11      316.92      210.71     74.70 o 
   4  15  11       74.99      -11.40     77.31 o 
  -5  16  11       65.08       58.34     83.41 o 
  -4  16  11      362.17      416.53     94.08 o 
  -3  16  11        0.37       76.51     67.22 o 
  -2  16  11      400.11      244.07    172.89 o 
  -1  16  11      890.29      725.10    190.98 o 
   0  16  11     1041.29     1077.82    136.98 o 
   1  16  11      704.88      658.82     88.84 o 
   2  16  11     5186.38     4970.72    203.02 o 
   3  16  11      672.50      619.47     95.82 o 
   4  16  11       87.39       24.89     80.93 o 
  -4  17  11      934.13     1123.87    131.03 o 
  -3  17  11       36.48      -52.72     61.90 o 
  -2  17  11       29.04      -41.74     74.30 o 
  -1  17  11     1045.11     1165.12    224.64 o 
   0  17  11      399.27      348.66    100.88 o 
   1  17  11     1397.38     1344.60    118.22 o 
   2  17  11        3.31       25.91     62.52 o 
   3  17  11      423.19      179.66     80.09 o 
   4  17  11       73.47      -48.19     93.79 o 
  -4  18  11       21.79       30.93     77.47 o 
  -3  18  11      405.23      392.40     90.17 o 
  -2  18  11       10.47      -29.90     79.39 o 
  -1  18  11     1000.29      732.99    130.01 o 
   0  18  11      683.37      540.56    146.80 o 
   1  18  11       48.84      -50.46     77.70 o 
   2  18  11      575.88      475.04     88.20 o 
   3  18  11       95.05       39.07     69.35 o 
  -4  19  11       57.34      -46.39     72.60 o 
  -3  19  11        2.87      -72.88     81.90 o 
  -2  19  11     1904.51     2035.08    226.50 o 
  -1  19  11      343.27      264.34    203.15 o 
   0  19  11      165.80      301.70    100.76 o 
   1  19  11     1308.65     1366.00    282.86 o 
   2  19  11       80.46       10.57     62.27 o 
   3  19  11      169.69      171.52     77.85 o 
  -3  20  11       44.15       -4.90    102.84 o 
  -2  20  11      156.67      159.61    100.46 o 
  -1  20  11        0.12       -1.21     83.80 o 
   0  20  11     3385.31     3267.49    353.90 o 
   1  20  11       36.50       -7.96     81.58 o 
   2  20  11       80.61       11.59     67.90 o 
   3  20  11        0.00      -91.06     66.74 o 
  -3  21  11       49.55      -15.59     98.71 o 
  -2  21  11     1880.83     2390.08    376.70 o 
  -1  21  11      359.24      152.45    100.62 o 
   0  21  11      217.24      295.23    105.47 o 
   1  21  11      122.36       87.60     94.64 o 
   2  21  11      107.30      -82.34     66.34 o 
  -3  22  11      116.42        9.04    109.07 o 
  -2  22  11       15.86       -1.50    107.33 o 
  -1  22  11      277.69       56.00    120.60 o 
   0  22  11     1018.95     1297.71    173.02 o 
   1  22  11        3.02      -71.83     84.83 o 
   2  22  11      262.71      270.10    107.73 o 
  -2  23  11      244.64      257.40    130.35 o 
  -1  23  11     1181.80      972.35    172.98 o 
   0  23  11      169.20      114.93    111.29 o 
   1  23  11      479.69      445.45    194.82 o 
   2  23  11        7.84      -90.56     90.02 o 
  -1  24  11      165.55       67.72    117.60 o 
   0  24  11      138.66       34.56    109.92 o 
   1  24  11      100.84      -63.69     95.32 o 
  -6   0  12      600.26      839.36    210.94 o 
  -4   0  12      642.47      742.22    189.45 o 
  -2   0  12      732.17      902.39    163.03 o 
   0   0  12    19142.95    19883.38   1388.19 o 
   2   0  12      122.64      274.30    103.71 o 
   4   0  12     1906.26     1794.27    204.80 o 
  -6   1  12      454.02      617.96    135.74 o 
  -5   1  12      637.01      801.58    139.67 o 
  -4   1  12      890.91     1138.85    148.85 o 
  -3   1  12      208.00      140.44     84.05 o 
  -2   1  12     2276.28     2257.68    104.71 o 
  -1   1  12     4653.66     4635.89    154.09 o 
   0   1  12     2630.24     3067.32    134.38 o 
   1   1  12      761.35      936.83    103.15 o 
   2   1  12     2664.51     2511.66    150.22 o 
   3   1  12      250.32      177.14     79.62 o 
   4   1  12        0.36      -47.96     71.48 o 
   5   1  12      112.76      138.09     88.22 o 
  -5   2  12       41.04       59.01     83.92 o 
  -4   2  12        0.70      -31.27     67.87 o 
  -3   2  12       13.29       -0.20     66.74 o 
  -2   2  12      285.24      362.70     58.68 o 
  -1   2  12       33.04      241.93     67.05 o 
   0   2  12     2025.25     1938.88    103.34 o 
   1   2  12     4583.10     4408.36    241.30 o 
   2   2  12     1659.76     1562.40    118.80 o 
   3   2  12      605.14      644.90    104.32 o 
   4   2  12      894.88     1037.43    131.82 o 
   5   2  12      982.88     1198.71    149.38 o 
  -5   3  12     1605.58     1808.87    175.81 o 
  -4   3  12     1759.70     1843.73    167.65 o 
  -3   3  12        0.81      -57.28     53.62 o 
  -2   3  12     1339.93     1612.90    106.86 o 
  -1   3  12     7534.47     7668.34    221.03 o 
   0   3  12      158.48      167.06     59.64 o 
   1   3  12      490.96      571.42     84.02 o 
   2   3  12      930.30     1078.59    151.95 o 
   3   3  12      204.76      160.37     78.67 o 
   4   3  12      947.46     1003.99    135.84 o 
   5   3  12      399.43      527.54    115.73 o 
  -5   4  12       76.86       87.32     89.37 o 
  -4   4  12      659.32      868.70    132.19 o 
  -3   4  12        7.89        6.70     57.85 o 
  -2   4  12     4343.11     4225.88    179.91 o 
  -1   4  12      826.14      937.06     76.06 o 
   0   4  12      700.82      565.87     85.19 o 
   1   4  12     2945.61     2714.66    151.70 o 
   2   4  12     3215.84     3399.08    179.15 o 
   3   4  12      720.97      590.13    104.08 o 
   4   4  12        4.13       49.85     75.54 o 
   5   4  12      564.19      682.47    127.85 o 
  -5   5  12      378.70      405.73    114.76 o 
  -4   5  12     1120.93     1531.37    155.48 o 
  -3   5  12     2161.78     2310.34    247.79 o 
  -2   5  12      405.58      450.43     74.99 o 
  -1   5  12       35.06       32.95     41.50 o 
   0   5  12        0.09      -12.27     40.79 o 
   1   5  12      700.35      565.67     87.13 o 
   2   5  12     2278.55     2241.63    143.71 o 
   3   5  12      331.37      422.81     98.45 o 
   4   5  12     1129.89     1204.47    141.43 o 
   5   5  12      149.42      101.68     90.93 o 
  -5   6  12      613.20      751.36    139.31 o 
  -4   6  12      140.88      156.74     85.69 o 
  -3   6  12       53.85      350.25     77.35 o 
  -2   6  12      995.21     1042.00    103.06 o 
  -1   6  12     4470.38     4323.64    168.32 o 
   0   6  12      517.28      521.60     84.51 o 
   1   6  12      564.78      474.78     77.77 o 
   2   6  12      385.74      364.33     81.38 o 
   3   6  12     6266.39     6365.26    485.35 o 
   4   6  12       22.63      -30.37     71.16 o 
   5   6  12        0.79      -37.76     78.37 o 
  -5   7  12       56.46       29.34     91.46 o 
  -4   7  12       83.50       63.66     82.98 o 
  -3   7  12     5494.71     5901.10    310.54 o 
  -2   7  12       10.53        9.13     51.15 o 
  -1   7  12      821.74      897.99    157.65 o 
   0   7  12        0.11      -18.30     41.51 o 
   1   7  12     1374.69     1306.63    100.89 o 
   2   7  12      223.95      175.02     70.88 o 
   3   7  12     1869.35     2198.00    152.79 o 
   4   7  12       29.22      -34.52     71.70 o 
   5   7  12      218.60      176.91    104.59 o 
  -5   8  12      276.93      450.27    113.99 o 
  -4   8  12      232.30      323.35     81.86 o 
  -3   8  12      207.33      383.33     79.21 o 
  -2   8  12     2005.98     1940.09    118.10 o 
  -1   8  12     1954.38     1904.75    138.72 o 
   0   8  12     1661.21     1452.06     90.96 o 
   1   8  12      722.19      757.73    144.28 o 
   2   8  12     1289.76     1268.45    130.95 o 
   3   8  12     4018.07     4072.80    214.34 o 
   4   8  12       10.60        1.31     73.25 o 
  -5   9  12      571.59      606.62    124.66 o 
  -4   9  12     1337.07     1432.00    139.72 o 
  -3   9  12     1410.12     1559.28    132.63 o 
  -2   9  12     1091.15     1326.53    134.95 o 
  -1   9  12     1229.71     1354.98    141.54 o 
   0   9  12        2.64      -17.33     44.34 o 
   1   9  12        3.80        8.42     43.97 o 
   2   9  12     2077.21     2022.80    140.16 o 
   3   9  12      218.87      297.82     88.50 o 
   4   9  12      973.10      838.74    125.61 o 
  -5  10  12        0.88       51.65     86.62 o 
  -4  10  12      221.43      330.22     83.46 o 
  -3  10  12        6.77      -78.09     52.06 o 
  -2  10  12     3111.91     3235.45    191.91 o 
  -1  10  12        1.39      166.51     74.67 o 
   0  10  12      389.63      348.40     65.46 o 
   1  10  12     3291.39     3032.06    138.12 o 
   2  10  12     2627.91     2699.39    330.33 o 
   3  10  12        7.20      -85.22     61.05 o 
   4  10  12       23.99        6.16     75.16 o 
  -5  11  12     1150.73     1425.93    175.45 o 
  -4  11  12      789.41      803.00    203.26 o 
  -3  11  12       35.45       15.27     58.58 o 
  -2  11  12     1533.07     1860.88    390.85 o 
  -1  11  12     5669.73     5557.95    287.57 o 
   0  11  12      879.73      864.29     89.22 o 
   1  11  12      930.21      983.10     95.90 o 
   2  11  12      130.94      147.79     76.95 o 
   3  11  12      167.42      213.73     97.68 o 
   4  11  12      135.77      124.83     83.05 o 
  -5  12  12       17.40       97.59     95.94 o 
  -4  12  12       32.52      -56.13     67.24 o 
  -3  12  12        0.43      -23.84     56.36 o 
  -2  12  12        3.58      -16.34     77.18 o 
  -1  12  12       29.12       76.80     73.36 o 
   0  12  12     5071.12     4861.94    265.64 o 
   1  12  12     1830.21     1606.47    144.68 o 
   2  12  12      444.50      301.74     71.79 o 
   3  12  12      516.65      469.44    103.39 o 
   4  12  12      741.03      757.67    126.21 o 
  -4  13  12      235.91      158.11     75.25 o 
  -3  13  12        3.96      -78.64     52.43 o 
  -2  13  12      833.75      803.92    127.21 o 
  -1  13  12      297.50      263.07     92.44 o 
   0  13  12     1620.98     2262.87    463.42 o 
   1  13  12      119.69       92.44     58.35 o 
   2  13  12     1580.32     1686.65    128.60 o 
   3  13  12       84.46       84.43     77.99 o 
   4  13  12       59.20       29.62     85.48 o 
  -4  14  12      221.73      132.80     77.04 o 
  -3  14  12        4.90      -80.69     53.79 o 
  -2  14  12      179.39      159.69     86.92 o 
  -1  14  12       63.00       64.24     74.90 o 
   0  14  12     7787.21     6692.40    308.59 o 
   1  14  12      359.76      264.36     70.05 o 
   2  14  12      166.91      138.52     73.87 o 
   3  14  12       33.96      -48.32     87.05 o 
   4  14  12     1176.14     1190.43    153.51 o 
  -4  15  12      387.67      293.06     89.72 o 
  -3  15  12      130.79        7.54     67.96 o 
  -2  15  12      699.05      560.74    117.41 o 
  -1  15  12     2601.75     2483.35    297.55 o 
   0  15  12      629.52      718.99    119.10 o 
   1  15  12      514.19      418.99     75.59 o 
   2  15  12      237.39      319.91     76.95 o 
   3  15  12      243.22      246.08     95.28 o 
  -4  16  12       25.31       78.17     85.30 o 
  -3  16  12        0.01      -64.54     81.12 o 
  -2  16  12      571.36      523.77    119.35 o 
  -1  16  12        2.42       96.67     81.82 o 
   0  16  12      217.21      237.14     92.20 o 
   1  16  12     1968.16     1766.94    188.68 o 
   2  16  12     1142.29     1375.55    122.32 o 
   3  16  12       35.04       31.73     81.33 o 
  -4  17  12      489.76      655.40    113.29 o 
  -3  17  12       67.95       66.73     94.29 o 
  -2  17  12      669.73      728.81    238.23 o 
  -1  17  12     1980.07     1885.84    216.20 o 
   0  17  12       17.59      -21.84     70.84 o 
   1  17  12       84.25       20.11     73.30 o 
   2  17  12      401.73      489.91     87.20 o 
   3  17  12       64.02       65.86     92.64 o 
  -3  18  12        0.14       77.11     93.42 o 
  -2  18  12     1381.12     1411.39    175.42 o 
  -1  18  12      621.18      871.54    192.41 o 
   0  18  12      997.10     1017.00    144.27 o 
   1  18  12      398.27      414.83    160.39 o 
   2  18  12     1278.89     1561.67    155.11 o 
   3  18  12      700.01      756.92    131.82 o 
  -3  19  12     1581.17     1970.48    271.23 o 
  -2  19  12      117.20      212.60    107.03 o 
  -1  19  12       22.40      106.69     94.79 o 
   0  19  12       76.90       61.78     91.19 o 
   1  19  12      647.75      651.32    126.08 o 
   2  19  12      185.96      119.41     74.74 o 
  -3  20  12       24.52      350.37    119.10 o 
  -2  20  12        4.12      -24.51     92.90 o 
  -1  20  12     1062.81     1350.81    173.63 o 
   0  20  12       10.15      -29.08     84.21 o 
   1  20  12       49.19      -35.14     85.97 o 
   2  20  12        4.10      -92.21     80.55 o 
  -2  21  12       67.04       59.44    105.31 o 
  -1  21  12      100.77      -12.68     95.52 o 
   0  21  12        0.73     -122.09     81.40 o 
   1  21  12      552.92      479.67    126.45 o 
  -1  22  12      386.66      420.04    129.42 o 
   0  22  12      455.70      515.66    134.87 o 
   1  22  12      576.09      687.82    223.32 o 
  -5   0  13       39.59       -1.53    113.58 o 
  -3   0  13      441.51      879.70    183.97 o 
  -1   0  13     6904.00     7243.04    306.73 o 
   1   0  13      166.46      -32.89     83.98 o 
   3   0  13     2691.14     2753.57    241.63 o 
  -5   1  13      184.07      190.57    108.96 o 
  -4   1  13       74.17      112.73     85.07 o 
  -3   1  13     4237.55     4301.91    246.91 o 
  -2   1  13      954.67     1084.62    106.35 o 
  -1   1  13      422.77      650.64     72.29 o 
   0   1  13      867.27      806.28     99.65 o 
   1   1  13        7.53      -51.96     53.97 o 
   2   1  13      437.52      287.34     86.61 o 
   3   1  13      183.56      164.31     83.58 o 
   4   1  13      330.75      221.32     99.34 o 
  -5   2  13        2.05      -91.91     86.83 o 
  -4   2  13      532.82      801.16    138.90 o 
  -3   2  13      157.65      162.88     92.75 o 
  -2   2  13     1228.15     1481.84    122.08 o 
  -1   2  13     1766.70     1754.17     91.68 o 
   0   2  13      923.55     1184.99    113.97 o 
   1   2  13      714.18      658.69     96.81 o 
   2   2  13      809.72      629.63    102.56 o 
   3   2  13      977.60      986.44    179.36 o 
   4   2  13      420.28      362.15    107.77 o 
  -5   3  13      886.70     1053.99    157.74 o 
  -4   3  13        0.21       54.84     85.42 o 
  -3   3  13      127.64      131.87     84.26 o 
  -2   3  13     2298.67     2348.99    237.95 o 
  -1   3  13      954.02      992.01     94.30 o 
   0   3  13     1063.26     1114.20    113.59 o 
   1   3  13       56.92      137.58     63.82 o 
   2   3  13      359.01      433.74     92.55 o 
   3   3  13      310.11      315.45     91.92 o 
   4   3  13     1193.02     1434.49    155.63 o 
  -5   4  13       80.19      102.71     93.68 o 
  -4   4  13       62.30      101.29     95.10 o 
  -3   4  13     2196.52     2166.67    168.32 o 
  -2   4  13     1445.18     1629.38    120.95 o 
  -1   4  13       78.85      125.82     51.93 o 
   0   4  13     1268.18     1416.78    116.00 o 
   1   4  13     6945.01     6969.26    286.00 o 
   2   4  13     1717.71     1589.64    134.64 o 
   3   4  13       16.00      -90.75     63.00 o 
   4   4  13      539.44      589.43    111.21 o 
  -5   5  13      764.94      925.38    152.65 o 
  -4   5  13     1563.25     1952.22    226.28 o 
  -3   5  13      519.84      611.98    122.85 o 
  -2   5  13       74.68       66.06     58.92 o 
  -1   5  13      762.08      798.82    116.06 o 
   0   5  13      910.42      825.96     85.62 o 
   1   5  13       36.75      194.41     69.86 o 
   2   5  13      469.19      543.81     96.43 o 
   3   5  13       21.58      -32.59     86.94 o 
   4   5  13      148.18       83.62     79.09 o 
  -5   6  13       47.92       60.07     98.55 o 
  -4   6  13      529.46      999.44    145.66 o 
  -3   6  13      261.98      290.36     78.53 o 
  -2   6  13        1.67       -6.24     54.28 o 
  -1   6  13      251.86      121.90     74.52 o 
   0   6  13     1843.19     1745.66    104.51 o 
   1   6  13      996.65     1054.64    117.27 o 
   2   6  13      609.09      645.11     99.53 o 
   3   6  13       42.41      -58.31     63.62 o 
   4   6  13      299.47      214.70     95.72 o 
  -5   7  13       23.22       14.57     94.03 o 
  -4   7  13     2915.00     3054.57    209.90 o 
  -3   7  13        7.70      -58.68     57.40 o 
  -2   7  13       32.43      -46.12     52.84 o 
  -1   7  13       72.59      -47.23     83.10 o 
   0   7  13     2737.43     2624.04    129.26 o 
   1   7  13       57.22       25.56     62.41 o 
   2   7  13     1911.16     1627.04    127.45 o 
   3   7  13        5.86      -21.86     70.49 o 
   4   7  13       17.79     -105.71     75.24 o 
  -5   8  13        0.21      -90.34     86.43 o 
  -4   8  13      307.65      512.92    112.61 o 
  -3   8  13     1084.63     1207.42    121.59 o 
  -2   8  13       27.17       24.36     73.08 o 
  -1   8  13      528.94      486.27    101.36 o 
   0   8  13     1273.53     1216.20    185.11 o 
   1   8  13     2093.59     2046.15    137.97 o 
   2   8  13      829.84      765.73    108.79 o 
   3   8  13      168.64      153.77     79.86 o 
   4   8  13      175.85       30.20     97.14 o 
  -4   9  13      773.66      805.99    138.37 o 
  -3   9  13      248.52      436.55     85.16 o 
  -2   9  13     1170.79     1322.47    154.09 o 
  -1   9  13      667.08      600.77    112.83 o 
   0   9  13       87.65       82.78     55.27 o 
   1   9  13        3.17       50.50     64.83 o 
   2   9  13       91.77      123.36     72.17 o 
   3   9  13       15.92      -24.86     67.42 o 
   4   9  13      237.54      181.01     98.15 o 
  -4  10  13      130.20      120.47     90.03 o 
  -3  10  13     1013.99     1384.25    129.28 o 
  -2  10  13      998.01     1077.88    139.55 o 
  -1  10  13       10.54       22.04     72.82 o 
   0  10  13     1420.68     1543.25    139.40 o 
   1  10  13     3590.90     3445.64    154.37 o 
   2  10  13     1239.13     1430.94    143.49 o 
   3  10  13       11.15      -97.03     64.68 o 
   4  10  13      235.38      199.63    155.90 o 
  -4  11  13        4.44      -62.76     67.16 o 
  -3  11  13      416.12      395.25     85.92 o 
  -2  11  13     2541.95     2471.79    228.15 o 
  -1  11  13      402.33      415.09     97.48 o 
   0  11  13      869.23      824.95    122.45 o 
   1  11  13        4.87       24.29     52.21 o 
   2  11  13      449.27      502.02     97.86 o 
   3  11  13      140.75      123.05     80.22 o 
  -4  12  13      207.21      214.72     88.37 o 
  -3  12  13       37.88      102.88     70.67 o 
  -2  12  13      869.55     1046.80    143.29 o 
  -1  12  13     3017.35     2900.74    190.76 o 
   0  12  13      189.92      184.25     79.01 o 
   1  12  13      114.13       33.91     54.49 o 
   2  12  13      277.97      298.31     88.08 o 
   3  12  13     1173.36     1132.04    140.55 o 
  -4  13  13        0.98       15.82     73.32 o 
  -3  13  13     2561.81     2621.19    196.28 o 
  -2  13  13       82.67      130.33    111.72 o 
  -1  13  13       58.67      216.78     89.05 o 
   0  13  13      113.81       71.34     76.23 o 
   1  13  13       50.56       62.88     56.30 o 
   2  13  13       80.03       14.08     73.86 o 
   3  13  13      214.65      359.66     98.30 o 
  -4  14  13       17.85       40.25     80.40 o 
  -3  14  13      104.82      277.02    109.53 o 
  -2  14  13       91.72       84.05     84.93 o 
  -1  14  13     3775.93     3741.11    342.83 o 
   0  14  13       46.09      -14.98     75.14 o 
   1  14  13       60.90       10.53     54.55 o 
   2  14  13       27.51      -23.51     72.14 o 
   3  14  13     1638.47     1965.25    180.12 o 
  -3  15  13     1398.10     1423.99    179.85 o 
  -2  15  13     1008.54     1028.72    147.95 o 
  -1  15  13      185.16      340.71    102.25 o 
   0  15  13      538.09      461.08    105.04 o 
   1  15  13       68.31       52.81     76.27 o 
   2  15  13      619.88      548.14    111.99 o 
   3  15  13      166.30      166.74     90.21 o 
  -3  16  13      279.06      234.12    186.16 o 
  -2  16  13      872.74     1050.60    160.61 o 
  -1  16  13      165.68      151.00     90.00 o 
   0  16  13       99.28       78.82     80.27 o 
   1  16  13     1530.73     1809.03    197.78 o 
   2  16  13      446.47      491.14     86.63 o 
  -3  17  13       16.85       90.80     97.51 o 
  -2  17  13      690.25      741.17    140.93 o 
  -1  17  13      504.09      374.39    109.16 o 
   0  17  13      130.70      119.77     99.22 o 
   1  17  13        9.91      137.71     92.99 o 
   2  17  13      135.39      165.04     77.57 o 
  -2  18  13      240.39      120.16     99.64 o 
  -1  18  13      233.71      155.29    112.59 o 
   0  18  13      349.30      322.16    110.20 o 
   1  18  13     2488.42     2468.81    282.64 o 
  -2  19  13        0.84      -28.77    164.89 o 
  -1  19  13      147.67       62.34    108.98 o 
   0  19  13      523.93      582.58    138.36 o 
   1  19  13       45.68        4.81     82.89 o 
  -1  20  13        1.33      -40.60     88.06 o 
   0  20  13      683.53      756.37    143.92 o 
  -4   0  14      317.11      913.91    203.48 o 
  -2   0  14     1888.02     2003.89    221.24 o 
   0   0  14     2315.74     2140.72    199.31 o 
   2   0  14     3436.77     3612.00    279.13 o 
  -4   1  14     1999.38     1994.62    172.49 o 
  -3   1  14      110.04       49.12    115.44 o 
  -2   1  14        5.46       49.09     75.43 o 
  -1   1  14        8.50       -6.95     61.32 o 
   0   1  14     1306.36     1489.22    123.91 o 
   1   1  14        3.76       32.02     62.20 o 
   2   1  14      560.55      700.84    108.55 o 
   3   1  14      277.63      229.06     89.61 o 
  -4   2  14      109.17       71.62     89.75 o 
  -3   2  14      497.47      690.90    137.70 o 
  -2   2  14      844.34     1329.35    123.22 o 
  -1   2  14      503.87      377.78     70.91 o 
   0   2  14      809.45      805.23    199.53 o 
   1   2  14     1757.57     1632.39    122.10 o 
   2   2  14     1046.91     1074.43    127.45 o 
   3   2  14      192.41      148.08     81.16 o 
  -4   3  14      105.36      257.88    102.83 o 
  -3   3  14      480.88      611.24    119.52 o 
  -2   3  14     1163.35     1350.64    192.58 o 
  -1   3  14        0.11      -65.84     49.12 o 
   0   3  14       49.48       26.35     60.35 o 
   1   3  14       70.60       21.22     61.16 o 
   2   3  14        0.01      -78.27     59.09 o 
   3   3  14     1281.97     1382.01    150.19 o 
  -4   4  14        0.78      -29.30     84.80 o 
  -3   4  14      308.73      429.99    110.72 o 
  -2   4  14       15.77      108.13     78.64 o 
  -1   4  14      123.91       74.06     75.07 o 
   0   4  14      950.50      894.10    110.33 o 
   1   4  14     1234.18     1232.09    256.00 o 
   2   4  14       63.62        6.29     67.60 o 
   3   4  14      115.69      160.94     79.80 o 
  -4   5  14      110.98      106.64     96.05 o 
  -3   5  14      416.12      463.45    112.16 o 
  -2   5  14     1692.78     1860.37    151.20 o 
  -1   5  14      412.02      649.55    107.53 o 
   0   5  14      816.12      727.35    134.41 o 
   1   5  14       19.19       38.34     61.90 o 
   2   5  14      253.77      210.39     92.64 o 
   3   5  14       88.66      118.04     83.02 o 
  -4   6  14       28.27        6.73     82.14 o 
  -3   6  14       30.79      -28.40     78.79 o 
  -2   6  14       28.11      121.46     83.85 o 
  -1   6  14     4250.27     3903.79    215.65 o 
   0   6  14       72.69       84.10     64.85 o 
   1   6  14      242.89      107.02     72.77 o 
   2   6  14       67.91       67.35     68.59 o 
   3   6  14     2380.51     2380.29    242.29 o 
  -4   7  14        5.61       26.48     83.91 o 
  -3   7  14      436.77      410.00     92.81 o 
  -2   7  14       60.78      -34.85     65.40 o 
  -1   7  14      502.49      644.59    158.53 o 
   0   7  14        8.84      -53.96     60.05 o 
   1   7  14      139.03       92.06     68.00 o 
   2   7  14       15.70      -72.35     60.45 o 
   3   7  14       21.32       94.30    107.66 o 
  -4   8  14        1.19      -82.94     84.58 o 
  -3   8  14        3.53       60.43     70.93 o 
  -2   8  14       61.85       68.19     84.35 o 
  -1   8  14     3179.67     3268.57    292.94 o 
   0   8  14      169.23      116.63     71.87 o 
   1   8  14      460.61      465.24     95.97 o 
   2   8  14       85.22       67.53     70.91 o 
   3   8  14     1555.65     1707.71    163.94 o 
  -4   9  14       88.04       10.47     83.11 o 
  -3   9  14      530.29      532.69    126.53 o 
  -2   9  14     1841.06     2002.69    173.88 o 
  -1   9  14       89.52       98.75     79.93 o 
   0   9  14      474.15      496.39    116.65 o 
   1   9  14       39.02      112.99     69.03 o 
   2   9  14      363.56      305.71    111.83 o 
   3   9  14      167.81      156.47     86.23 o 
  -3  10  14      657.26      937.40    151.32 o 
  -2  10  14       34.24       85.09     80.86 o 
  -1  10  14        0.91      -97.81     65.21 o 
   0  10  14      694.61      731.72    121.07 o 
   1  10  14     1609.65     1547.55    314.21 o 
   2  10  14        4.77      -91.36     60.90 o 
   3  10  14        0.91       -1.15     79.36 o 
  -3  11  14      307.90      406.31    139.78 o 
  -2  11  14      433.73      532.94    116.67 o 
  -1  11  14        2.99       29.13     72.52 o 
   0  11  14       51.95       11.96     68.81 o 
   1  11  14        1.11       15.41     68.93 o 
   2  11  14        5.16      -71.11     63.78 o 
  -3  12  14      382.37      495.24    128.59 o 
  -2  12  14      859.79      895.22    184.62 o 
  -1  12  14      351.99      404.59    105.50 o 
   0  12  14      575.75      527.05    109.71 o 
   1  12  14      663.52      599.70    156.12 o 
   2  12  14     1007.83      982.80    127.58 o 
  -3  13  14        2.15       23.43    102.40 o 
  -2  13  14       17.82      -20.97     81.47 o 
  -1  13  14       16.06        5.64     79.29 o 
   0  13  14     1343.86     1418.90    203.92 o 
   1  13  14        3.79     -124.11     92.09 o 
   2  13  14      652.21      789.87    122.12 o 
  -2  14  14      968.91     1116.24    156.84 o 
  -1  14  14       45.68        1.03     78.67 o 
   0  14  14      528.80      503.25    114.19 o 
   1  14  14      130.50      279.10    170.92 o 
   2  14  14     1637.37     1947.11    179.00 o 
  -2  15  14       12.42       79.61     87.31 o 
  -1  15  14        1.41        0.92     76.16 o 
   0  15  14      269.88      286.39    121.80 o 
   1  15  14       84.85       40.76     86.13 o 
  -1  16  14      274.53      267.97    114.57 o 
   0  16  14      764.01      940.45    143.10 o 
   1  16  14     1099.95     1131.15    151.40 o 
   0  17  14      370.34      476.79    226.07 o 
  -3   0  15        4.18     -152.39    113.58 o 
  -1   0  15     2165.74     2048.62    203.48 o 
   1   0  15      509.59      608.69    138.14 o 
  -3   1  15       50.78      -45.22     86.14 o 
  -2   1  15      398.75      316.40    150.86 o 
  -1   1  15      437.26      605.80     97.06 o 
   0   1  15       36.57      105.70     66.73 o 
   1   1  15     1336.92     1375.83    227.16 o 
   2   1  15        1.28      -66.31     66.55 o 
  -3   2  15      165.78      283.04    108.17 o 
  -2   2  15        4.57       59.20    122.79 o 
  -1   2  15      828.42      885.41    164.45 o 
   0   2  15     2583.81     2523.00    158.52 o 
   1   2  15      510.18      549.92    152.61 o 
   2   2  15      479.79      327.30    111.28 o 
  -3   3  15      540.22      852.18    140.13 o 
  -2   3  15      847.59     1183.61    217.95 o 
  -1   3  15        0.32     -121.04     91.87 o 
   0   3  15       52.69      188.90     74.67 o 
   1   3  15      215.08       76.96     73.02 o 
   2   3  15       24.28      -41.39     69.40 o 
  -3   4  15      982.01     1602.91    179.17 o 
  -2   4  15      229.44      314.80    113.69 o 
  -1   4  15       64.76       56.35    106.35 o 
   0   4  15     1405.75     1321.12    164.78 o 
   1   4  15      635.71      622.30    103.30 o 
   2   4  15      140.27       66.10     76.13 o 
  -3   5  15      536.74      915.34    168.62 o 
  -2   5  15       13.10      -15.20     79.85 o 
  -1   5  15      141.56       80.03    112.48 o 
   0   5  15       16.50      -11.39     61.41 o 
   1   5  15      712.04      715.35    107.51 o 
   2   5  15      299.81      363.33     95.04 o 
  -3   6  15      154.96       57.67    145.59 o 
  -2   6  15     1286.33     1495.80    189.78 o 
  -1   6  15       31.55      -61.01     64.36 o 
   0   6  15       42.67      -66.44     92.75 o 
   1   6  15       19.27      -19.28     69.81 o 
   2   6  15     2295.77     2293.73    158.69 o 
  -3   7  15       30.72       55.04    116.65 o 
  -2   7  15       71.52       71.75     90.10 o 
  -1   7  15        3.14      -93.30     64.63 o 
   0   7  15        2.87     -117.75     78.50 o 
   1   7  15       10.43      -71.29     65.66 o 
   2   7  15      398.32      584.55    107.39 o 
  -2   8  15      831.39     1077.58    149.70 o 
  -1   8  15        0.78      -91.40     69.81 o 
   0   8  15       47.08      -96.26     92.53 o 
   1   8  15       94.82       64.91     91.98 o 
   2   8  15     1356.20     1665.21    160.61 o 
  -2   9  15      115.33       70.01     88.68 o 
  -1   9  15      189.43      138.86    115.66 o 
   0   9  15        3.13       74.33    108.32 o 
   1   9  15      963.19     1054.76    129.66 o 
  -2  10  15        3.95       -7.13     83.93 o 
  -1  10  15      191.58      134.44     87.57 o 
   0  10  15     1428.25     1702.40    240.54 o 
   1  10  15      609.74      640.92    164.45 o 
  -2  11  15      840.74     1058.41    213.79 o 
  -1  11  15       40.04       34.18     82.38 o 
   0  11  15       84.87      158.75    119.72 o 
   1  11  15        0.05       -8.11     95.16 o 
  -1  12  15     1013.16     1262.41    157.47 o 
   0  12  15      862.53     1145.02    149.54 o 
   0   0  16        1.21     -100.42     93.85 o 
   0   1  16       98.11      156.47     75.92 o 
   1   1  16       34.07      -89.23     62.17 o 
  -1   2  16      511.30      864.57    174.32 o 
   0   2  16      255.76      255.66     82.35 o 
  -1   3  16      885.08      927.29    173.22 o 
   0   3  16        7.95       85.99     76.96 o 
  -1   4  16      464.96      577.99    149.54 o 
   0   4  16     1291.73     1467.56    208.52 o 
  -1   5  16       57.35       83.32    114.24 o 
   0   5  16        0.63      -19.30    107.44 o 
                                                 
